# Supplementary material for: SREBP-Dependent Regulation of Lipid Homeostasis Is Required for Progression and Growth of Pancreatic Ductal Adenocarcinoma
Source: Cancer Res Commun. 2024 Sep 27;4(9):2539–52. doi: 10.1158/2767-9764.CRC-24-0120 (PMC11444119; doi:10.1158/2767-9764.CRC-24-0120)
Supplement: Supplementary Table 1 — Table S1. Primer sequences used for quantitative PCR [file crc-24-0120_supplementary_table_1_suppst1.xlsx]

## Sheet: Table S4
Table S1. Primer sequences used for quantitative PCR
Human gene	Sequence (5' to 3')
SCD	For: AGTTCTACACCTGGCTTTGG
	Rev: GTTGGCAATGATCAGAAAGAGC
FASN	For: CTTCGAGGTGTCAGAGAACG
	Rev: TCCTTGTAAACTTCAGCCTGG
INSIG1	For: GCTATGCTGATACCCTTCTGTG
	Rev: ATCTTCCTTGCTCTCAGAATCG
HMGCR	For: ACAGATACTTGGGAATGCAGAG
	Rev: CTGTCGGCGAATAGATACACC
HMGCS1	For: CGGTATGCCCTGGTAGTTG
	Rev: TGCATATGTGTCCCACGAAG
LDLR	For: TTCACTCCATCTCAAGCATCG
	Rev: ACTGAAAATGGCTTCGTTGATG
GAPDH	For: ACATCGCTCAGACACCATG
	Rev: TGTAGTTGAGGTCAATGAAGGG
