# Supplementary material for: SREBP-Dependent Regulation of Lipid Homeostasis Is Required for Progression and Growth of Pancreatic Ductal Adenocarcinoma
Source: Cancer Res Commun. 2024 Sep 27;4(9):2539–52. doi: 10.1158/2767-9764.CRC-24-0120 (PMC11444119; doi:10.1158/2767-9764.CRC-24-0120)
Supplement: Supplementary Table 3 — Table S3. Detailed cause of death and observed lesions in KPC mouse cohorts [file crc-24-0120_supplementary_table_3_suppst3.xlsx]

## Sheet: Table_S3
Table S3. Detailed cause of death and observed lesions in KPC mouse cohorts
Note: Age is defined in days; Body Weight is defined in grams. For all mice, the presence of PanINs or PDAC was scored, but no specific grade was assigned. Columns labeled Liver, Lung, LN, D/BW, and Other assess the presence of the metastatic lesions within those organ systems. “M” is male; “F” is female; :ND" is no data available; “PanIN” is pancreatic intraepithelial neoplasia; “PDAC” is pancre…
Genotype	Sex	Age	Body Weight	Cause of death/euthanasia	PanINs	PDAC	Liver	Lung	LN	D/BW	Other
KPC	M	252	ND	PDAC	Yes	Yes	No	No	No	No	Ascites
KPC	M	262	43.75	PDAC	Yes	Yes	Yes	Yes	Yes	No	Ascites
KPC	M	134	ND	Lymphoma	Yes	No	No	No	No	No
KPC	M	299	21	PDAC	Yes	Yes	Yes	Yes	No	No	GI tract wall invasion
KPC	M	410	33	PDAC	Yes	Yes	Yes	No	Yes	No	Ascites
KPC	M	219	27.28	Cholangiocarcinoma	Yes	No	No	No	No	No
KPC	M	287	34.49	PDAC	Yes	Yes	Yes	Yes	No	Yes	Ascites; carcinomatosis
KPC	M	236	19.21	Thyroid Adenocarcinoma	Yes	No	No	No	No	No
KPC	F	190	ND	Unknown	Yes	No	No	No	No	No
KPC	F	237	31.08	Salivary Carcinoma	Yes	No	No	No	No	No
KPC	F	166	26.24	Likely pneumonia	Yes	No	No	No	No	No
KPC	F	150	28.56	Large, ulcerated perineal carcinoma	Yes	No	No	No	No	No
KPC	F	135	ND	Facial papilloma growing to eye	Yes	Yes	No	No	No	No
KPC	F	315	27.58	PDAC	Yes	Yes	No	No	No	No	Mesenteric, ascites
KPC	F	119	28.93	Large, ulcerated perineal carcinoma	Yes	No	No	No	No	No	Abscess near tumor
KPC	F	452	26.75	PDAC	Yes	Yes	No	No	No	No	GI tract wall invasion
KPC	F	319	20.91	PDAC	Yes	Yes	No	Yes	No	No
KPC	F	313	23.1	Unknown	Yes	No	No	No	No	No
KPCSfl/+	M	359	36.45	PDAC	Yes	Yes	No	Yes	No	No	Spleen mets, mesentery
KPCSfl/+	M	127	20.8	Lymphoma	Yes	No	No	No	No	No
KPCSfl/+	M	118	24.54	Lymphoma	Yes	No	No	No	No	No
KPCSfl/+	M	224	24.14	PDAC	Yes	Yes	Yes	Yes	No	Yes	Carcinomatosis
KPCSfl/+	M	224	27.98	Hematopoietic neoplasia	Yes	No	No	No	No	No
KPCSfl/+	M	181	ND	Unknown	Yes	Yes	No	No	No	No
KPCSfl/+	M	198	27.3	Salivary Carcinoma	Yes	No	No	No	No	No
KPCSfl/+	M	226	33.64	Unknown	Yes	No	No	No	No	No
KPCSfl/+	M	170	34.95	Unknown	Yes	Yes	No	No	No	No
KPCSfl/+	M	293	21.24	Large ear hematoma	Yes	No	No	No	No	No
KPCSfl/+	M	307	28.96	Unknown	Yes	No	No	No	No	No
KPCSfl/+	M	157	29.63	Salivary Carcinoma	Yes	No	No	No	No	No
KPCSfl/+	M	362	25.38	Unknown	Yes	Yes	No	No	No	No
KPCSfl/+	M	425	33.46	Unknown	Yes	No	No	No	No	No
KPCSfl/+	F	290	28.33	Thyroid Adenocarcinoma	Yes	No	No	No	No	No
KPCSfl/+	F	169	23.78	Lymphoma	Yes	No	No	No	No	No
KPCSfl/+	F	348	29.22	Severe hydronephrosis	Yes	Yes	No	No	No	No
KPCSfl/+	F	400	25.66	Large, ulcerated perineal carcinoma	Yes	Yes	No	No	No	No
KPCSfl/+	F	366	16.69	Salivary Carcinoma	Yes	No	No	No	No	No
KPCSfl/+	F	225	20	Pancreatic cyst rupture	Yes	No	No	No	No	No
KPCSfl/+	F	381	24.04	PDAC	Yes	Yes	Yes	Yes	No	No
KPCSfl/+	F	270	23.38	Lymphoma	Yes	Yes	No	No	No	No
KPCSfl/+	F	252	21.28	Thyroid Adenocarcinoma	Yes	Yes	No	No	No	No
KPCSfl/+	F	206	21.73	Histiocytic sarcoma	Yes	No	No	No	No	No
KPCSfl/+	F	343	29.84	Large, ulcerated perineal carcinoma	Yes	Yes	No	No	No	No
KPCSfl/+	F	194	24.03	Large, ulcerated perineal carcinoma	Yes	No	No	No	No	No
KPCSfl/+	F	232	25.66	Large, ulcerated perineal carcinoma	Yes	No	No	No	No	No
KPCSfl/+	F	115	22.4	Lymphoma	Yes	Yes	No	No	No	No
KPCSfl/+	F	242	27.44	PDAC	Yes	Yes	Yes	Yes	No	Yes
KPCSfl/+	F	343	17.77	Rectal prolapse	Yes	Yes	No	No	No	No
KPCSfl/+	F	372	21.31	Thyroid Adenocarcinoma	Yes	Yes	No	No	No	Yes	Mesentery
KPCSfl/+	F	172	29.5	Large, ulcerated perineal carcinoma	Yes	Yes	No	No	No	No
KPCSfl/fl	M	151	20.2	Unknown	Yes	No	No	No	No	No
KPCSfl/fl	M	146	18.94	Rectal prolapse	Yes	No	No	No	No	No
KPCSfl/fl	M	215	23.88	Primary lung carcinoma	Yes	No	No	No	No	No
KPCSfl/fl	M	73	21.97	Pancreatic cyst rupture	Yes	No	No	No	No	No
KPCSfl/fl	M	288	35.15	Cranial soft tissue sarcoma	Yes	No	No	No	No	No
KPCSfl/fl	M	85	8.69	Unknown	Yes	No	No	No	No	No
KPCSfl/fl	M	125	13.24	Hematopoietic neoplasia	Yes	No	No	No	No	No
KPCSfl/fl	M	195	20.38	Primary lung carcinoma	Yes	No	No	No	No	No
KPCSfl/fl	M	211	27.45	Urinary obstruction	Yes	No	No	No	No	No
KPCSfl/fl	M	167	13.69	Thyroid Adenocarcinoma	Yes	No	No	No	No	No
KPCSfl/fl	F	195	20.22	Large, ulcerated perineal carcinoma	Yes	No	No	No	No	No
KPCSfl/fl	F	200	16.32	Hemangiosarcoma	Yes	No	No	No	No	No
KPCSfl/fl	F	95	13.65	Unknown	Yes	No	No	No	No	No
KPCSfl/fl	F	211	16.06	Diffuse mineralization	Yes	No	No	No	No	No
KPCSfl/fl	F	189	17.55	Obstruction due to perineal carcinoma	Yes	No	No	No	No	No
KPCSfl/fl	F	246	32.2	Large, ulcerated perineal carcinoma	Yes	No	No	No	No	No
