# Supplementary material for: SREBP-Dependent Regulation of Lipid Homeostasis Is Required for Progression and Growth of Pancreatic Ductal Adenocarcinoma
Source: Cancer Res Commun. 2024 Sep 27;4(9):2539–52. doi: 10.1158/2767-9764.CRC-24-0120 (PMC11444119; doi:10.1158/2767-9764.CRC-24-0120)
Supplement: Supplementary Table 4 — Table S4. Pa03c cell microarray gene expression data [file crc-24-0120_supplementary_table_4_suppst4.xlsx]

## Sheet: Info
Table S4. Pa03c cell microarray gene expression data
Sheet 1: Information
Sheet 2: Data obtained from microarray analysis
Sheet 3: Genes up-regulated in 0.5% FBS (p<0.02)
Sheet 4: Genes down-regulated in 0.5% FBS (p<0.02)
Sheet 5: Gene sets up-regulated in 0.5% FBS (REACTOME pathways)
Sheet 6: Gene sets up-regulated in 0.5% FBS (HALLMARK pathways)
Sheet 7: Gene sets up-regulated in 0.5% FBS (WIKIPATHWAYS pathways)
Sheet 8: Gene sets up-regulated in 0.5% FBS (KEGG pathways)
Sheet 9: Gene sets down-regulated in 0.5% FBS (REACTOME pathways)
Sheet 10: Gene sets down-regulated in 0.5% FBS (HALLMARK pathways)
Sheet 11: Gene sets down-regulated in 0.5% FBS (WIKIPATHWAYS pathways)
Sheet 12: Gene sets down-regulated in 0.5% FBS (KEGG pathways)

## Sheet: All Data
WSR1_200613990016_A.AVG_Signal	WSR1_200613990016_A.Detection Pval	WSR5_200613990016_I.AVG_Signal	WSR5_200613990016_I.Detection Pval		SEARCH_KEY	ILMN_GENE	DEFINITION	ONTOLOGY_COMPONENT	ONTOLOGY_PROCESS	ONTOLOGY_FUNCTION	SYNONYMS	OBSOLETE_PROBE_ID
96.4	0	86.3	0		NM_033110.1	A2LD1	Homo sapiens AIG2-like domain 1 (A2LD1), mRNA.
189.4	0	163	0		NM_017436.4	A4GALT	Homo sapiens alpha 1,4-galactosyltransferase (A4GALT), mRNA.	The lipid bilayer surrounding any of the compartments of the Golgi apparatus [goid 139] [evidence IEA]; That fraction of cells, prepared by disruptive biochemical methods, that includes the plasma and other membranes [goid 5624] [pmid 10748143] [evidence IDA]; A compound membranous cytoplasmic organelle of eukaryotic cells, consisting of flattened, ribosome-free vesicles arranged in a more or les…	The chemical reactions and pathways resulting in the formation of glycosphingolipid, a compound with residues of sphingoid and at least one monosaccharide [goid 6688] [pmid 10748143] [evidence NAS]; A process that is carried out at the cellular level which results in the formation, arrangement of constituent parts, or disassembly of the plasma membrane [goid 7009] [pmid 10747952] [evidence IDA]; …	Catalysis of the transfer of a galactosyl group to an acceptor molecule, typically another carbohydrate or a lipid [goid 8378] [pmid 10747952] [evidence IDA]; Catalysis of the transfer of a glycosyl group from one compound (donor) to another (acceptor) [goid 16757] [evidence IEA]; Catalysis of the reaction: beta-D-galactosyl-(1,4)-D-glucosylceramide + UDP-galactose = alpha-D-galactosyl-(1,4)-beta…	P1; A14GALT; A4GALT1; PK	P1; A14GALT; A4GALT1; PK
82.8	0	90.1	0		NM_015665.3	AAAS	Homo sapiens achalasia, adrenocortical insufficiency, alacrimia (Allgrove, triple-A) (AAAS), mRNA.	The double lipid bilayer enclosing the nucleus and separating its contents from the rest of the cytoplasm; includes the intermembrane space, a gap of width 20-40 nm (also called the perinuclear space) [goid 5635] [pmid 12228227] [evidence EXP]; Any of the numerous similar discrete openings in the nuclear envelope of a eukaryotic cell, where the inner and outer nuclear membranes are joined [goid 5…	Any process in an organism in which a relatively long-lasting adaptive behavioral change occurs as the result of experience [goid 7612] [evidence IEA]; The union of gametes of opposite sexes during the process of sexual reproduction to form a zygote. It involves the fusion of the gametic nuclei (karyogamy) and cytoplasm (plasmogamy) [goid 9566] [evidence IEA]; Any process that modulates the frequ…	Elemental activities, such as catalysis or binding, describing the actions of a gene product at the molecular level. A given gene product may exhibit one or more molecular functions [goid 3674] [evidence ND ]	ADRACALA; AAASb; DKFZp586G1624; GL003; ADRACALIN; AAA	ADRACALA; AAASb; DKFZp586G1624; GL003; ADRACALIN; AAA
88.5	0	143	0		NM_023928.2	AACS	Homo sapiens acetoacetyl-CoA synthetase (AACS), mRNA.				FLJ41251; SUR-5; FLJ12389; ACSF1	SUR-5; FLJ12389
322.8	0	336.2	0		NM_020792.3	AADACL1	Homo sapiens arylacetamide deacetylase-like 1 (AADACL1), mRNA.	Double layer of lipid molecules that encloses all cells, and, in eukaryotes, many organelles; may be a single or double lipid bilayer; also includes associated proteins [goid 16020] [evidence IEA]; Penetrating at least one phospholipid bilayer of a membrane. May also refer to the state of being buried in the bilayer with no exposure outside the bilayer. When used to describe a protein, indicates …	The chemical reactions and pathways, including anabolism and catabolism, by which living organisms transform chemical substances. Metabolic processes typically transform small molecules, but also include macromolecular processes such as DNA repair and replication, and protein synthesis and degradation [goid 8152] [evidence IEA]	Catalysis of the hydrolysis of various bonds, e.g. C-O, C-N, C-C, phosphoric anhydride bonds, etc. Hydrolase is the systematic name for any enzyme of EC class 3 [goid 16787] [evidence IEA]
206.9	0	196.9	0		NM_024666.3	AAGAB	Homo sapiens alpha- and gamma-adaptin binding protein (AAGAB), mRNA.				DKFZp686G08119; DKFZp667D2317	DKFZp667D2317; DKFZp686G08119
293.5	0	270	0		NM_001087.2	AAMP	Homo sapiens angio-associated, migratory cell protein (AAMP), mRNA.			Interacting selectively with heparin, any member of a group of glycosaminoglycans found mainly as an intracellular component of mast cells and which consist predominantly of alternating alpha1-4-linked D-galactose and N-acetyl-D-glucosamine-6-sulfate residues [goid 8201] [pmid 7743515] [evidence TAS]
3156.5	0	3600.4	0		NM_001605.1	AARS	Homo sapiens alanyl-tRNA synthetase (AARS), mRNA.	That fraction of cells, prepared by disruptive biochemical methods, that is soluble in water [goid 5625] [pmid 7654687] [evidence TAS]; All of the contents of a cell excluding the plasma membrane and nucleus, but including other subcellular structures [goid 5737] [pmid 7654687] [evidence TAS]	The chemical reactions and pathways resulting in the formation of a protein. This is a ribosome-mediated process in which the information in messenger RNA (mRNA) is used to specify the sequence of amino acids in the protein [goid 6412] [evidence IEA]; The process of coupling alanine to alanyl-tRNA, catalyzed by alanyl-tRNA synthetase. In tRNA aminoacylation, the amino acid is first activated by l…	Interacting selectively with transfer RNA [goid 49] [pmid 7654687] [evidence TAS]; Interacting selectively with a nucleotide, any compound consisting of a nucleoside that is esterified with (ortho)phosphate or an oligophosphate at any hydroxyl group on the ribose or deoxyribose moiety [goid 166] [evidence IEA]; Interacting selectively with any nucleic acid [goid 3676] [evidence IEA]; Catalysis of…
92.1	0	94.7	0		NM_020745.1	AARS2	Homo sapiens alanyl-tRNA synthetase 2, mitochondrial (putative) (AARS2), nuclear gene encoding mitochondrial protein, mRNA.	All of the contents of a cell excluding the plasma membrane and nucleus, but including other subcellular structures [goid 5737] [evidence IEA]; A semiautonomous, self replicating organelle that occurs in varying numbers, shapes, and sizes in the cytoplasm of virtually all eukaryotic cells. It is notably the site of tissue respiration [goid 5739] [evidence IEA]; The gel-like material, with conside…	The chemical reactions and pathways resulting in the formation of a protein. This is a ribosome-mediated process in which the information in messenger RNA (mRNA) is used to specify the sequence of amino acids in the protein [goid 6412] [evidence IEA]; The process of coupling alanine to alanyl-tRNA, catalyzed by alanyl-tRNA synthetase. In tRNA aminoacylation, the amino acid is first activated by l…	Interacting selectively with a nucleotide, any compound consisting of a nucleoside that is esterified with (ortho)phosphate or an oligophosphate at any hydroxyl group on the ribose or deoxyribose moiety [goid 166] [evidence IEA]; Catalysis of the reaction: ATP + L-alanine + tRNA(Ala) = AMP + diphosphate + L-alanyl-tRNA(Ala) [goid 4813] [evidence IEA]; Interacting selectively with ATP, adenosine 5…	KIAA1270; AARSL; bA444E17.1	KIAA1270; bA444E17.1
439.3	0	304	0		NM_025267.2	AARSD1	Homo sapiens alanyl-tRNA synthetase domain containing 1 (AARSD1), mRNA.	All of the contents of a cell excluding the plasma membrane and nucleus, but including other subcellular structures [goid 5737] [evidence IEA]	The chemical reactions and pathways resulting in the formation of a protein. This is a ribosome-mediated process in which the information in messenger RNA (mRNA) is used to specify the sequence of amino acids in the protein [goid 6412] [evidence IEA]; The process of coupling alanine to alanyl-tRNA, catalyzed by alanyl-tRNA synthetase. In tRNA aminoacylation, the amino acid is first activated by l…	Catalysis of the reaction: ATP + L-alanine + tRNA(Ala) = AMP + diphosphate + L-alanyl-tRNA(Ala) [goid 4813] [evidence IEA]; Interacting selectively with ATP, adenosine 5'-triphosphate, a universally important coenzyme and enzyme regulator [goid 5524] [evidence IEA]; Catalysis of the ligation of two substances via a carbon-oxygen bond with concomitant breakage of a diphosphate linkage, usually in …	MGC2744	MGC2744
411.2	0	426.8	0		NM_015423.2	AASDHPPT	Homo sapiens aminoadipate-semialdehyde dehydrogenase-phosphopantetheinyl transferase (AASDHPPT), mRNA.	All of the contents of a cell excluding the plasma membrane and nucleus, but including other subcellular structures [goid 5737] [evidence IEA]; That part of the cytoplasm that does not contain membranous or particulate subcellular components [goid 5829] [pmid 12815048] [evidence EXP]	The chemical reactions and pathways resulting in the formation of a macromolecule, any molecule of high relative molecular mass, the structure of which essentially comprises the multiple repetition of units derived, actually or conceptually, from molecules of low relative molecular mass [goid 9059] [evidence IEA]	Interacting selectively with magnesium (Mg) ions [goid 287] [evidence IEA]; Catalysis of the reaction: CoA + substrate-serine = adenosine 3',5'-bisphosphate + substrate-serine-4'-phosphopantetheine. The transfer of the 4'-phosphopantetheine (Ppant) co-factor from coenzyme A to the hydroxyl side chain of the serine residue of acyl- or peptidyl-carrier protein (ACP or PCP) to convert them from the …	DKFZp566E2346; CGI-80; LYS2; AASD-PPT; LYS5	DKFZp566E2346; CGI-80; LYS2; AASD-PPT; LYS5
436.5	0	374	0		NM_012138.3	AATF	Homo sapiens apoptosis antagonizing transcription factor (AATF), mRNA.	A membrane-bounded organelle of eukaryotic cells in which chromosomes are housed and replicated. In most cells, the nucleus contains all of the cell's chromosomes except the organellar chromosomes, and is the site of RNA synthesis and processing. In some species, or in specialized cell types, RNA metabolism or DNA replication may be absent [goid 5634] [pmid 12429849] [evidence IDA]; A small, dens…	A process which directly inhibits any of the steps required for cell death by apoptosis [goid 6916] [pmid 10580117] [evidence TAS]	The function of binding to a specific DNA sequence in order to modulate transcription. The transcription factor may or may not also interact selectively with a protein or macromolecular complex [goid 3700] [pmid 10580117] [evidence TAS]; Interacting selectively with any protein or protein complex (a complex of two or more proteins that may include other nonprotein molecules) [goid 5515] [pmid 171…	CHE1; DED; CHE-1	CHE1; DED; CHE-1
434.2	0	307.6	0		NM_005502.2	ABCA1	Homo sapiens ATP-binding cassette, sub-family A (ABC1), member 1 (ABCA1), mRNA.	That fraction of cells, prepared by disruptive biochemical methods, that includes the plasma and other membranes [goid 5624] [pmid 10525055] [evidence IDA]; A compound membranous cytoplasmic organelle of eukaryotic cells, consisting of flattened, ribosome-free vesicles arranged in a more or less regular stack. The Golgi apparatus differs from the endoplasmic reticulum in often having slightly thi…	The regulated release of a peptide from a cell or group of cells [goid 2790] [evidence IEA]; The covalent or non-covalent attachment of lipid moieties to an amino acid in a protein [goid 6497] [evidence IEA]; The chemical reactions and pathways involving lipids, compounds soluble in an organic solvent but not, or sparingly, in an aqueous solvent. Includes fatty acids; neutral fats, other fatty-ac…	Interacting selectively with a nucleotide, any compound consisting of a nucleoside that is esterified with (ortho)phosphate or an oligophosphate at any hydroxyl group on the ribose or deoxyribose moiety [goid 166] [evidence IEA]; Interacting selectively with any protein or protein complex (a complex of two or more proteins that may include other nonprotein molecules) [goid 5515] [pmid 16192269] […	CERP; ABC-1; MGC164864; MGC165011; HDLDT1; ABC1; TGD; FLJ14958	CERP; ABC-1; MGC164864; MGC165011; HDLDT1; ABC1; TGD; FLJ14958
478.5	0	602.9	0		NM_012089.1	ABCB10	Homo sapiens ATP-binding cassette, sub-family B (MDR/TAP), member 10 (ABCB10), nuclear gene encoding mitochondrial protein, mRNA.	A semiautonomous, self replicating organelle that occurs in varying numbers, shapes, and sizes in the cytoplasm of virtually all eukaryotic cells. It is notably the site of tissue respiration [goid 5739] [evidence IEA]; The inner, i.e. lumen-facing, lipid bilayer of the mitochondrial envelope. It is highly folded to form cristae [goid 5743] [evidence IEA]; Double layer of lipid molecules that enc…	The directed movement of substances (such as macromolecules, small molecules, ions) into, out of, within or between cells, or within a multicellular organism [goid 6810] [pmid 10748049] [evidence NAS]	Interacting selectively with a nucleotide, any compound consisting of a nucleoside that is esterified with (ortho)phosphate or an oligophosphate at any hydroxyl group on the ribose or deoxyribose moiety [goid 166] [evidence IEA]; Interacting selectively with ATP, adenosine 5'-triphosphate, a universally important coenzyme and enzyme regulator [goid 5524] [pmid 10748049] [evidence NAS]; Catalysis …	EST20237; M-ABC2; MTABC2	EST20237; M-ABC2; MTABC2
170	0	139.9	0		NM_005689.1	ABCB6	Homo sapiens ATP-binding cassette, sub-family B (MDR/TAP), member 6 (ABCB6), nuclear gene encoding mitochondrial protein, mRNA.	A semiautonomous, self replicating organelle that occurs in varying numbers, shapes, and sizes in the cytoplasm of virtually all eukaryotic cells. It is notably the site of tissue respiration [goid 5739] [pmid 10837493] [evidence IDA]; The double lipid bilayer enclosing the mitochondrion and separating its contents from the cell cytoplasm; includes the intermembrane space [goid 5740] [pmid 108374…	The directed movement of substances (such as macromolecules, small molecules, ions) into, out of, within or between cells, or within a multicellular organism [goid 6810] [pmid 10837493] [evidence IDA]; The regulation of the levels, transport, and metabolism of iron ions within a cell or between a cell and its external environment [goid 6879] [pmid 11977179] [evidence NAS]	Interacting selectively with a nucleotide, any compound consisting of a nucleoside that is esterified with (ortho)phosphate or an oligophosphate at any hydroxyl group on the ribose or deoxyribose moiety [goid 166] [evidence IEA]; Interacting selectively with ATP, adenosine 5'-triphosphate, a universally important coenzyme and enzyme regulator [goid 5524] [pmid 10837493] [evidence IDA]; Catalysis …	ABC; EST45597; PRP; MTABC3; ABC14; umat; FLJ22414	ABC; EST45597; PRP; MTABC3; ABC14; umat; FLJ22414
180.3	0	205.2	0		NM_004299.3	ABCB7	Homo sapiens ATP-binding cassette, sub-family B (MDR/TAP), member 7 (ABCB7), nuclear gene encoding mitochondrial protein, mRNA.	A semiautonomous, self replicating organelle that occurs in varying numbers, shapes, and sizes in the cytoplasm of virtually all eukaryotic cells. It is notably the site of tissue respiration [goid 5739] [evidence IEA]; The inner, i.e. lumen-facing, lipid bilayer of the mitochondrial envelope. It is highly folded to form cristae [goid 5743] [pmid 10196363] [evidence TAS]; Double layer of lipid mo…	The directed movement of substances (such as macromolecules, small molecules, ions) into, out of, within or between cells, or within a multicellular organism [goid 6810] [pmid 9621516] [evidence TAS]	Interacting selectively with a nucleotide, any compound consisting of a nucleoside that is esterified with (ortho)phosphate or an oligophosphate at any hydroxyl group on the ribose or deoxyribose moiety [goid 166] [evidence IEA]; Interacting selectively with ATP, adenosine 5'-triphosphate, a universally important coenzyme and enzyme regulator [goid 5524] [pmid 9621516] [evidence TAS]; Enables the…	EST140535; Atm1p; ASAT; ABC7	EST140535; Atm1p; ASAT; ABC7
131.6	0	169.4	0		NM_005845.2	ABCC4	Homo sapiens ATP-binding cassette, sub-family C (CFTR/MRP), member 4 (ABCC4), mRNA.	The part of a cell or its extracellular environment in which a gene product is located. A gene product may be located in one or more parts of a cell and its location may be as specific as a particular macromolecular complex, that is, a stable, persistent association of macromolecules that function together [goid 5575] [evidence ND ]; That fraction of cells, prepared by disruptive biochemical meth…	The directed movement of charged atoms or small charged molecules into, out of, within or between cells [goid 6811] [evidence IEA]; Any process specifically pertinent to the functioning of integrated living units: cells, tissues, organs, and organisms. A process is a collection of molecular events with a defined beginning and end [goid 8150] [evidence ND ]	Interacting selectively with a nucleotide, any compound consisting of a nucleoside that is esterified with (ortho)phosphate or an oligophosphate at any hydroxyl group on the ribose or deoxyribose moiety [goid 166] [evidence IEA]; Catalysis of facilitated diffusion of a chloride (by an energy-independent process) involving passage through a transmembrane aqueous pore or channel without evidence fo…	MOATB; EST170205; MRP4; MOAT-B	MOATB; EST170205; MRP4; MOAT-B
104.8	0	179.7	0		NM_002858.2	ABCD3	Homo sapiens ATP-binding cassette, sub-family D (ALD), member 3 (ABCD3), mRNA.	A semiautonomous, self replicating organelle that occurs in varying numbers, shapes, and sizes in the cytoplasm of virtually all eukaryotic cells. It is notably the site of tissue respiration [goid 5739] [evidence IEA]; The inner, i.e. lumen-facing, lipid bilayer of the mitochondrial envelope. It is highly folded to form cristae [goid 5743] [evidence IEA]; A small, membrane-bounded organelle that…	The directed movement of substances (such as macromolecules, small molecules, ions) into, out of, within or between cells, or within a multicellular organism [goid 6810] [evidence IEA]; A process that is carried out at the cellular level which results in the formation, arrangement of constituent parts, or disassembly of a peroxisome. A peroxisome is a small, membrane-bounded organelle that uses d…	Interacting selectively with a nucleotide, any compound consisting of a nucleoside that is esterified with (ortho)phosphate or an oligophosphate at any hydroxyl group on the ribose or deoxyribose moiety [goid 166] [evidence IEA]; Interacting selectively with any protein or protein complex (a complex of two or more proteins that may include other nonprotein molecules) [goid 5515] [evidence IEA]; I…	ABC43; PXMP1; PMP70	ABC43; PXMP1; PMP70
859.1	0	864.3	0		NM_002940.1	ABCE1	Homo sapiens ATP-binding cassette, sub-family E (OABP), member 1 (ABCE1), transcript variant 2, mRNA.	All of the contents of a cell excluding the plasma membrane and nucleus, but including other subcellular structures [goid 5737] [pmid 11585831] [evidence IDA]; A semiautonomous, self replicating organelle that occurs in varying numbers, shapes, and sizes in the cytoplasm of virtually all eukaryotic cells. It is notably the site of tissue respiration [goid 5739] [pmid 11585831] [evidence IDA]	The chemical reactions and pathways resulting in the breakdown of RNA, ribonucleic acid, one of the two main type of nucleic acid, consisting of a long, unbranched macromolecule formed from ribonucleotides joined in 3',5'-phosphodiester linkage [goid 6401] [pmid 7539425] [evidence TAS]; A change in state or activity of a cell or an organism (in terms of movement, secretion, enzyme production, gen…	Interacting selectively with a nucleotide, any compound consisting of a nucleoside that is esterified with (ortho)phosphate or an oligophosphate at any hydroxyl group on the ribose or deoxyribose moiety [goid 166] [evidence IEA]; Interacting selectively with ATP, adenosine 5'-triphosphate, a universally important coenzyme and enzyme regulator [goid 5524] [evidence IEA]; Stops, prevents or reduces…	ABC38; OABP; RNASEL1; RLI; RNS4I; RNASELI	ABC38; OABP; RNASEL1; RLI; RNASELI; RNS4I
684.3	0	682.6	0		NM_001090.2	ABCF1	Homo sapiens ATP-binding cassette, sub-family F (GCN20), member 1 (ABCF1), transcript variant 1, mRNA.		The chemical reactions and pathways resulting in the formation of a protein. This is a ribosome-mediated process in which the information in messenger RNA (mRNA) is used to specify the sequence of amino acids in the protein [goid 6412] [pmid 9790762] [evidence TAS]; The immediate defensive reaction (by vertebrate tissue) to infection or injury caused by chemical or physical agents. The process is…	Interacting selectively with a nucleotide, any compound consisting of a nucleoside that is esterified with (ortho)phosphate or an oligophosphate at any hydroxyl group on the ribose or deoxyribose moiety [goid 166] [evidence IEA]; Interacting selectively with ATP, adenosine 5'-triphosphate, a universally important coenzyme and enzyme regulator [goid 5524] [pmid 9790762] [evidence TAS]; Functions d…	ABC27; ABC50	ABC27; ABC50
135.1	0	155.5	0		NM_018394.1	ABHD10	Homo sapiens abhydrolase domain containing 10 (ABHD10), mRNA.	A semiautonomous, self replicating organelle that occurs in varying numbers, shapes, and sizes in the cytoplasm of virtually all eukaryotic cells. It is notably the site of tissue respiration [goid 5739] [evidence IEA]		Catalysis of the hydrolysis of internal, alpha-peptide bonds in a polypeptide chain by a catalytic mechanism that involves a catalytic triad consisting of a serine nucleophile that is activated by a proton relay involving an acidic residue (e.g. aspartate or glutamate) and a basic residue (usually histidine) [goid 4252] [evidence IEA]; Catalysis of the hydrolysis of a peptide bond. A peptide bond…	FLJ11342	FLJ11342
293.7	0	317.9	0		NM_001042472.1	ABHD12	Homo sapiens abhydrolase domain containing 12 (ABHD12), transcript variant 1, mRNA.			Catalysis of the hydrolysis of various bonds, e.g. C-O, C-N, C-C, phosphoric anhydride bonds, etc. Hydrolase is the systematic name for any enzyme of EC class 3 [goid 16787] [evidence IEA]	DKFZP434P106; dJ965G21.2; C20orf22; ABHD12A; BEM46L2	DKFZP434P106; C20orf22; BEM46L2; dJ965G21.2; ABHD12A
108.4	0	96.4	0		NM_015407.3	ABHD14A	Homo sapiens abhydrolase domain containing 14A (ABHD14A), mRNA.	All of the contents of a cell excluding the plasma membrane and nucleus, but including other subcellular structures [goid 5737] [evidence IEA]; Double layer of lipid molecules that encloses all cells, and, in eukaryotes, many organelles; may be a single or double lipid bilayer; also includes associated proteins [goid 16020] [evidence IEA]; Penetrating at least one phospholipid bilayer of a membra…		Catalysis of the hydrolysis of various bonds, e.g. C-O, C-N, C-C, phosphoric anhydride bonds, etc. Hydrolase is the systematic name for any enzyme of EC class 3 [goid 16787] [evidence IEA]	DORZ1; DKFZP564O243	DORZ1; DKFZP564O243
78.1	0	79.5	0		NM_032750.1	ABHD14B	Homo sapiens abhydrolase domain containing 14B (ABHD14B), mRNA.	A membrane-bounded organelle of eukaryotic cells in which chromosomes are housed and replicated. In most cells, the nucleus contains all of the cell's chromosomes except the organellar chromosomes, and is the site of RNA synthesis and processing. In some species, or in specialized cell types, RNA metabolism or DNA replication may be absent [goid 5634] [evidence IEA]; All of the contents of a cell…		Catalysis of the hydrolysis of various bonds, e.g. C-O, C-N, C-C, phosphoric anhydride bonds, etc. Hydrolase is the systematic name for any enzyme of EC class 3 [goid 16787] [evidence IEA]	CIB; MGC15429	CIB; MGC15429
262	0	332.2	0		NM_198147.1	ABHD15	Homo sapiens abhydrolase domain containing 15 (ABHD15), mRNA.
88.2	0	116	0		NM_138340.3	ABHD3	Homo sapiens abhydrolase domain containing 3 (ABHD3), mRNA.	The part of a cell or its extracellular environment in which a gene product is located. A gene product may be located in one or more parts of a cell and its location may be as specific as a particular macromolecular complex, that is, a stable, persistent association of macromolecules that function together [goid 5575] [evidence ND ]; Double layer of lipid molecules that encloses all cells, and, i…	Any process specifically pertinent to the functioning of integrated living units: cells, tissues, organs, and organisms. A process is a collection of molecular events with a defined beginning and end [goid 8150] [evidence ND ]	Elemental activities, such as catalysis or binding, describing the actions of a gene product at the molecular level. A given gene product may exhibit one or more molecular functions [goid 3674] [evidence ND ]; Catalysis of the reaction: a carboxylic ester + H2O = an alcohol + a carboxylic anion [goid 4091] [evidence IEA]; Catalysis of the hydrolysis of various bonds, e.g. C-O, C-N, C-C, phosphori…	LABH3; MGC11259	LABH3; MGC11259
163.6	0	122.7	0		NM_016006.3	ABHD5	Homo sapiens abhydrolase domain containing 5 (ABHD5), mRNA.	All of the contents of a cell excluding the plasma membrane and nucleus, but including other subcellular structures [goid 5737] [evidence IEA]; A subcellular organelle of plant cells surrounded by 'half-unit' or a monolayer membrane instead of the more usual bilayer. A droplet of triacylglycerol surrounded by a monolayer of phospholipids, interacting with the triacylglycerols and the hydrophilic …	The hydrolysis of a peptide bond or bonds within a protein [goid 6508] [evidence IEA]; The series of events required for an organism to receive an auditory stimulus, convert it to a molecular signal, and recognize and characterize the signal. Sonic stimuli are detected in the form of vibrations and are processed to form a sound [goid 7605] [evidence IEA]	Catalysis of the hydrolysis of N-terminal amino acid residues from in a polypeptide chain [goid 4177] [evidence IEA]; Catalysis of the hydrolysis of various bonds, e.g. C-O, C-N, C-C, phosphoric anhydride bonds, etc. Hydrolase is the systematic name for any enzyme of EC class 3 [goid 16787] [evidence IEA]	MGC8731; CGI58; CDS; NCIE2; IECN2	CGI58; CDS; NCIE2; IECN2; MGC8731
73.5	0	62.4	0		NM_020676.4	ABHD6	Homo sapiens abhydrolase domain containing 6 (ABHD6), mRNA.	Double layer of lipid molecules that encloses all cells, and, in eukaryotes, many organelles; may be a single or double lipid bilayer; also includes associated proteins [goid 16020] [evidence IEA]; Penetrating at least one phospholipid bilayer of a membrane. May also refer to the state of being buried in the bilayer with no exposure outside the bilayer. When used to describe a protein, indicates …		Catalysis of the hydrolysis of various bonds, e.g. C-O, C-N, C-C, phosphoric anhydride bonds, etc. Hydrolase is the systematic name for any enzyme of EC class 3 [goid 16787] [evidence IEA]
186.6	0	126	0		NM_173567.2	ABHD7	Homo sapiens abhydrolase domain containing 7 (ABHD7), mRNA.	Double layer of lipid molecules that encloses all cells, and, in eukaryotes, many organelles; may be a single or double lipid bilayer; also includes associated proteins [goid 16020] [evidence IEA]; Penetrating at least one phospholipid bilayer of a membrane. May also refer to the state of being buried in the bilayer with no exposure outside the bilayer. When used to describe a protein, indicates …		Catalysis of the hydrolysis of various bonds, e.g. C-O, C-N, C-C, phosphoric anhydride bonds, etc. Hydrolase is the systematic name for any enzyme of EC class 3 [goid 16787] [evidence IEA]	FLJ90341; EPHXRP	FLJ90341; EPHXRP
377.4	0	439.2	0		NM_024527.3	ABHD8	Homo sapiens abhydrolase domain containing 8 (ABHD8), mRNA.			Catalysis of the hydrolysis of various bonds, e.g. C-O, C-N, C-C, phosphoric anhydride bonds, etc. Hydrolase is the systematic name for any enzyme of EC class 3 [goid 16787] [evidence IEA]	FLJ11743; MGC14280; MGC2512	FLJ11743; MGC14280; MGC2512
448.4	0	418.3	0		NM_001607.2	ACAA1	Homo sapiens acetyl-Coenzyme A acyltransferase 1 (peroxisomal 3-oxoacyl-Coenzyme A thiolase) (ACAA1), nuclear gene encoding mitochondrial protein, mRNA.	All of the contents of a cell excluding the plasma membrane and nucleus, but including other subcellular structures [goid 5737] [pmid 18029348] [evidence IDA]; A small, membrane-bounded organelle that uses dioxygen (O2) to oxidize organic molecules; contains some enzymes that produce and others that degrade hydrogen peroxide (H2O2) [goid 5777] [pmid 1679347] [evidence NAS]; Organized structure of…	The chemical reactions and pathways resulting in the formation of precursor metabolites, substances from which energy is derived, and any process involved in the liberation of energy from these substances [goid 6091] [pmid 1679347] [evidence TAS]; The chemical reactions and pathways involving lipids, compounds soluble in an organic solvent but not, or sparingly, in an aqueous solvent. Includes fa…	Catalysis of the reaction: acyl-CoA + acetyl-CoA = CoA + 3-oxoacyl-CoA [goid 3988] [evidence IEA]; Catalysis of the generalized reaction: acyl-carrier + reactant = acyl-reactant + carrier [goid 8415] [evidence IEA]; Catalysis of the transfer of a group, e.g. a methyl group, glycosyl group, acyl group, phosphorus-containing, or other groups, from one compound (generally regarded as the donor) to a…	THIO; ACAA; PTHIO	THIO; ACAA; PTHIO
383.4	0	336.5	0		NM_006111.1	ACAA2	Homo sapiens acetyl-Coenzyme A acyltransferase 2 (mitochondrial 3-oxoacyl-Coenzyme A thiolase) (ACAA2), nuclear gene encoding mitochondrial protein, mRNA.	A semiautonomous, self replicating organelle that occurs in varying numbers, shapes, and sizes in the cytoplasm of virtually all eukaryotic cells. It is notably the site of tissue respiration [goid 5739] [pmid 8241273] [evidence NAS]; The inner, i.e. lumen-facing, lipid bilayer of the mitochondrial envelope. It is highly folded to form cristae [goid 5743] [evidence IEA]	The chemical reactions and pathways, including anabolism and catabolism, by which living organisms transform chemical substances. Metabolic processes typically transform small molecules, but also include macromolecular processes such as DNA repair and replication, and protein synthesis and degradation [goid 8152] [evidence IEA]; The chemical reactions and pathways involving lipids, compounds solu…	Catalysis of a biochemical reaction at physiological temperatures. In biologically catalyzed reactions, the reactants are known as substrates, and the catalysts are naturally occurring macromolecular substances known as enzymes. Enzymes possess specific binding sites for substrates, and are usually composed wholly or largely of protein, but RNA that has catalytic activity (ribozyme) is often also…	DSAEC	DSAEC
80.5	0	119	0		NM_025247.3	ACAD10	Homo sapiens acyl-Coenzyme A dehydrogenase family, member 10 (ACAD10), mRNA.		The chemical reactions and pathways, including anabolism and catabolism, by which living organisms transform chemical substances. Metabolic processes typically transform small molecules, but also include macromolecular processes such as DNA repair and replication, and protein synthesis and degradation [goid 8152] [evidence IEA]	Catalysis of the reaction: acyl-CoA + acceptor = 2,3-dehydroacyl-CoA + reduced acceptor [goid 3995] [evidence IEA]; Any molecular entity that serves as an electron acceptor and electron donor in an electron transport system [goid 9055] [evidence IEA]; Catalysis of the hydrolysis of various bonds, e.g. C-O, C-N, C-C, phosphoric anhydride bonds, etc. Hydrolase is the systematic name for any enzyme …	MGC5601	MGC5601
438.4	0	424.3	0		NM_014049.3	ACAD9	Homo sapiens acyl-Coenzyme A dehydrogenase family, member 9 (ACAD9), mRNA.	A semiautonomous, self replicating organelle that occurs in varying numbers, shapes, and sizes in the cytoplasm of virtually all eukaryotic cells. It is notably the site of tissue respiration [goid 5739] [evidence IEA]; A semiautonomous, self replicating organelle that occurs in varying numbers, shapes, and sizes in the cytoplasm of virtually all eukaryotic cells. It is notably the site of tissue…	The process of removal or addition of one or more electrons with or without the concomitant removal or addition of a proton or protons [goid 55114] [evidence IEA]; The chemical reactions and pathways, including anabolism and catabolism, by which living organisms transform chemical substances. Metabolic processes typically transform small molecules, but also include macromolecular processes such a…	Catalysis of the reaction: acyl-CoA + acceptor = 2,3-dehydroacyl-CoA + reduced acceptor [goid 3995] [evidence IEA]; Any molecular entity that serves as an electron acceptor and electron donor in an electron transport system [goid 9055] [evidence IEA]; Interacting selectively with FAD, flavin-adenine dinucleotide, the coenzyme or the prosthetic group of various flavoprotein oxidoreductase enzymes …	ACAD-9; FLJ23533; NPD002; MGC14452	ACAD-9; FLJ23533; NPD002; MGC14452
659.2	0	640.3	0		NM_000016.2	ACADM	Homo sapiens acyl-Coenzyme A dehydrogenase, C-4 to C-12 straight chain (ACADM), nuclear gene encoding mitochondrial protein, mRNA.	A semiautonomous, self replicating organelle that occurs in varying numbers, shapes, and sizes in the cytoplasm of virtually all eukaryotic cells. It is notably the site of tissue respiration [goid 5739] [pmid 1731887] [evidence TAS]; The gel-like material, with considerable fine structure, that lies in the matrix space, or lumen, of a mitochondrion. It contains the enzymes of the tricarboxylic a…	The chemical reactions and pathways involving lipids, compounds soluble in an organic solvent but not, or sparingly, in an aqueous solvent. Includes fatty acids; neutral fats, other fatty-acid esters, and soaps; long-chain (fatty) alcohols and waxes; sphingoids and other long-chain bases; glycolipids, phospholipids and sphingolipids; and carotenes, polyprenols, sterols, terpenes and other isopren…	Catalysis of the reaction: acyl-CoA + acceptor = 2,3-dehydroacyl-CoA + reduced acceptor [goid 3995] [pmid 2393404] [evidence IMP]; Any molecular entity that serves as an electron acceptor and electron donor in an electron transport system [goid 9055] [evidence IEA]; Interacting selectively with FAD, flavin-adenine dinucleotide, the coenzyme or the prosthetic group of various flavoprotein oxidored…	MCADH; ACAD1; MCAD	MCADH; ACAD1; MCAD
831.5	0	909.8	0		NM_000018.2	ACADVL	Homo sapiens acyl-Coenzyme A dehydrogenase, very long chain (ACADVL), nuclear gene encoding mitochondrial protein, transcript variant 2, mRNA.	A semiautonomous, self replicating organelle that occurs in varying numbers, shapes, and sizes in the cytoplasm of virtually all eukaryotic cells. It is notably the site of tissue respiration [goid 5739] [pmid 7668252] [evidence TAS]; The inner, i.e. lumen-facing, lipid bilayer of the mitochondrial envelope. It is highly folded to form cristae [goid 5743] [evidence IEA]; Double layer of lipid mol…	The chemical reactions and pathways involving lipids, compounds soluble in an organic solvent but not, or sparingly, in an aqueous solvent. Includes fatty acids; neutral fats, other fatty-acid esters, and soaps; long-chain (fatty) alcohols and waxes; sphingoids and other long-chain bases; glycolipids, phospholipids and sphingolipids; and carotenes, polyprenols, sterols, terpenes and other isopren…	Catalysis of the reaction: acyl-CoA + ETF = 2,3-dehydroacyl-CoA + reduced ETF [goid 4466] [pmid 8466512] [evidence TAS]; Any molecular entity that serves as an electron acceptor and electron donor in an electron transport system [goid 9055] [evidence IEA]; Interacting selectively with FAD, flavin-adenine dinucleotide, the coenzyme or the prosthetic group of various flavoprotein oxidoreductase enz…	ACAD6; VLCAD; LCACD	ACAD6; VLCAD; LCACD
1732.3	0	1904.3	0		NM_000019.2	ACAT1	Homo sapiens acetyl-Coenzyme A acetyltransferase 1 (ACAT1), nuclear gene encoding mitochondrial protein, mRNA.	A semiautonomous, self replicating organelle that occurs in varying numbers, shapes, and sizes in the cytoplasm of virtually all eukaryotic cells. It is notably the site of tissue respiration [goid 5739] [pmid 18029348] [evidence IDA]; A semiautonomous, self replicating organelle that occurs in varying numbers, shapes, and sizes in the cytoplasm of virtually all eukaryotic cells. It is notably th…	The chemical reactions and pathways, including anabolism and catabolism, by which living organisms transform chemical substances. Metabolic processes typically transform small molecules, but also include macromolecular processes such as DNA repair and replication, and protein synthesis and degradation [goid 8152] [evidence IEA]; The chemical reactions and pathways, including anabolism and catabol…	Catalysis of a biochemical reaction at physiological temperatures. In biologically catalyzed reactions, the reactants are known as substrates, and the catalysts are naturally occurring macromolecular substances known as enzymes. Enzymes possess specific binding sites for substrates, and are usually composed wholly or largely of protein, but RNA that has catalytic activity (ribozyme) is often also…	MAT; ACAT; THIL; T2	MAT; ACAT; THIL; T2
456.6	0	810.3	0		NM_022735.3	ACBD3	Homo sapiens acyl-Coenzyme A binding domain containing 3 (ACBD3), mRNA.	The lipid bilayer surrounding any of the compartments of the Golgi apparatus [goid 139] [evidence IEA]; A semiautonomous, self replicating organelle that occurs in varying numbers, shapes, and sizes in the cytoplasm of virtually all eukaryotic cells. It is notably the site of tissue respiration [goid 5739] [evidence IEA]; A compound membranous cytoplasmic organelle of eukaryotic cells, consisting…	The chemical reactions and pathways resulting in the formation of steroids, compounds with a 1,2,cyclopentanoperhydrophenanthrene nucleus; includes de novo formation and steroid interconversion by modification [goid 6694] [evidence IEA]; The directed movement of substances (such as macromolecules, small molecules, ions) into, out of, within or between cells, or within a multicellular organism [go…	Interacting selectively with acyl-CoA, any derivative of coenzyme A in which the sulfhydryl group is in thiolester linkage with a fatty acyl group [goid 62] [evidence IEA]; Interacting selectively with any protein or protein complex (a complex of two or more proteins that may include other nonprotein molecules) [goid 5515] [pmid 17711851] [evidence IPI]	GOLPH1; PAP7; GOCAP1; GCP60	GOLPH1; PAP7; GOCAP1; GCP60
239.2	0	203.9	0		NM_032360.2	ACBD6	Homo sapiens acyl-Coenzyme A binding domain containing 6 (ACBD6), mRNA.			Interacting selectively with acyl-CoA, any derivative of coenzyme A in which the sulfhydryl group is in thiolester linkage with a fatty acyl group [goid 62] [evidence IEA]; The selective, often stoichiometric, interaction of a molecule with one or more specific sites on another molecule [goid 5488] [evidence IEA]	MGC2404	MGC2404
123.1	0	122.7	0		NM_032592.3	ACCS	Homo sapiens 1-aminocyclopropane-1-carboxylate synthase homolog (Arabidopsis)(non-functional) (ACCS), transcript variant 1, mRNA.		The chemical reactions and pathways resulting in the formation of substances; typically the energy-requiring part of metabolism in which simpler substances are transformed into more complex ones [goid 9058] [evidence IEA]	Catalysis of a biochemical reaction at physiological temperatures. In biologically catalyzed reactions, the reactants are known as substrates, and the catalysts are naturally occurring macromolecular substances known as enzymes. Enzymes possess specific binding sites for substrates, and are usually composed wholly or largely of protein, but RNA that has catalytic activity (ribozyme) is often also…
566.2	0	429.5	0		NM_022914.1	ACD	Homo sapiens adrenocortical dysplasia homolog (mouse) (ACD), transcript variant 2, mRNA.	The terminal region of a linear chromosome that includes the telomeric DNA repeats and associated proteins [goid 781] [evidence IEA]; A complex of DNA and protein located at the end of a linear chromosome in the nucleus that protects and stabilizes a linear chromosome [goid 783] [pmid 15181449] [evidence IDA]; A membrane-bounded organelle of eukaryotic cells in which chromosomes are housed and re…	Any process that contributes to the maintenance of proper telomeric length and structure by affecting and monitoring the activity of telomeric proteins and the length of telomeric DNA. These processes includes those that shorten and lengthen the telomeric DNA sequences [goid 723] [pmid 15181449] [evidence IDA]	Interacting selectively with DNA (deoxyribonucleic acid) [goid 3677] [evidence IEA]	PTOP; TPP1; TINT1; PIP1	24432; PTOP; TPP1; TINT1; Pip1
219.1	0	278.1	0		NM_014977.1	ACIN1	Homo sapiens apoptotic chromatin condensation inducer 1 (ACIN1), mRNA.	A membrane-bounded organelle of eukaryotic cells in which chromosomes are housed and replicated. In most cells, the nucleus contains all of the cell's chromosomes except the organellar chromosomes, and is the site of RNA synthesis and processing. In some species, or in specialized cell types, RNA metabolism or DNA replication may be absent [goid 5634] [pmid 18029348] [evidence IDA]; A membrane-bo…	A form of programmed cell death induced by external or internal signals that trigger the activity of proteolytic caspases, whose actions dismantle the cell and result in cell death. Apoptosis begins internally with condensation and subsequent fragmentation of the cell nucleus (blebbing) while the plasma membrane remains intact. Other characteristics of apoptosis include DNA fragmentation and the …	Interacting selectively with a nucleotide, any compound consisting of a nucleoside that is esterified with (ortho)phosphate or an oligophosphate at any hydroxyl group on the ribose or deoxyribose moiety [goid 166] [evidence IEA]; Interacting selectively with any nucleic acid [goid 3676] [pmid 10490026] [evidence NAS]; Catalysis of the reaction: ATP + H2O = ADP + phosphate. May or may not be coupl…	ACINUS; KIAA0670; ACN; DKFZp667N107	ACINUS; KIAA0670; ACN; DKFZp667N107
944.8	0	1563.8	0		NM_198830.1	ACLY	Homo sapiens ATP citrate lyase (ACLY), transcript variant 1, mRNA.	All of the contents of a cell excluding the plasma membrane and nucleus, but including other subcellular structures [goid 5737] [evidence IEA]; That part of the cytoplasm that does not contain membranous or particulate subcellular components [goid 5829] [pmid 1371749] [evidence EXP]; Citrate lyase is a multienzyme complex with three constituents: the alpha subunit, citrate-ACP transferase; the be…	The chemical reactions and pathways involving citrate, 2-hydroxy-1,2,3-propanetricarboyxlate. Citrate is widely distributed in nature and is an important intermediate in the TCA cycle and the glyoxylate cycle [goid 6101] [pmid 1371749] [evidence TAS]; The chemical reactions and pathways resulting in the breakdown of ATP, adenosine 5'-triphosphate, a universally important coenzyme and enzyme regul…	Interacting selectively with a nucleotide, any compound consisting of a nucleoside that is esterified with (ortho)phosphate or an oligophosphate at any hydroxyl group on the ribose or deoxyribose moiety [goid 166] [evidence IEA]; Interacting selectively with magnesium (Mg) ions [goid 287] [evidence IEA]; Catalysis of the reaction: ADP + phosphate + acetyl-CoA + oxaloacetate = ATP + citrate + CoA …	CLATP; ATPCL; ACL	CLATP; ATPCL; ACL
471.2	0	339.5	0		NM_020186.1	ACN9	Homo sapiens ACN9 homolog (S. cerevisiae) (ACN9), mRNA.	A semiautonomous, self replicating organelle that occurs in varying numbers, shapes, and sizes in the cytoplasm of virtually all eukaryotic cells. It is notably the site of tissue respiration [goid 5739] [evidence IEA]; The region between the inner and outer lipid bilayers of the mitochondrial envelope [goid 5758] [pmid 10103055] [evidence ISS]	The formation of glucose from noncarbohydrate precursors, such as pyruvate, amino acids and glycerol [goid 6094] [pmid 10103055] [evidence ISS]		DC11	DC11
1059.3	0	1369	0		NM_002197.1	ACO1	Homo sapiens aconitase 1, soluble (ACO1), mRNA.	All of the contents of a cell excluding the plasma membrane and nucleus, but including other subcellular structures [goid 5737] [evidence IEA]; That part of the cytoplasm that does not contain membranous or particulate subcellular components [goid 5829] [evidence IEA]; All of the contents of a cell excluding the plasma membrane and nucleus, but including other subcellular structures [goid 5737] […	Any process that modulates the frequency, rate or extent of the chemical reactions and pathways resulting in the formation of proteins by the translation of mRNA [goid 6417] [evidence IEA]; The regulation of the levels, transport, and metabolism of iron ions within a cell or between a cell and its external environment [goid 6879] [evidence IEA]; The chemical reactions and pathways, including anab…	Catalysis of the reaction: citrate = cis-aconitate + H2O = isocitrate; i.e. the interconversion of citrate and isocitrate via the labile, enzyme-bound intermediate cis-aconitate. Water is removed from one part of the citrate molecule and added back to a different atom to form isocitrate [goid 3994] [evidence IEA]; Interacting selectively with the iron-responsive element, a regulatory sequence fou…	IREBP; IRP1; IREB1	IREBP; IRP1; IREB1
259.2	0	338.4	0		NM_001098.2	ACO2	Homo sapiens aconitase 2, mitochondrial (ACO2), nuclear gene encoding mitochondrial protein, mRNA.	A membrane-bounded organelle of eukaryotic cells in which chromosomes are housed and replicated. In most cells, the nucleus contains all of the cell's chromosomes except the organellar chromosomes, and is the site of RNA synthesis and processing. In some species, or in specialized cell types, RNA metabolism or DNA replication may be absent [goid 5634] [pmid 18029348] [evidence IDA]; A semiautonom…	The chemical reactions and pathways resulting in the formation of precursor metabolites, substances from which energy is derived, and any process involved in the liberation of energy from these substances [goid 6091] [pmid 9630632] [evidence TAS]; A nearly universal metabolic pathway in which the acetyl group of acetyl coenzyme A is effectively oxidized to two CO2 and four pairs of electrons are …	Catalysis of the reaction: citrate = cis-aconitate + H2O = isocitrate; i.e. the interconversion of citrate and isocitrate via the labile, enzyme-bound intermediate cis-aconitate. Water is removed from one part of the citrate molecule and added back to a different atom to form isocitrate [goid 3994] [evidence IEA]; Catalysis of the reaction: citrate = cis-aconitate + H2O = isocitrate; i.e. the int…	MGC20605; ACONM; MGC33908	MGC20605; ACONM; MGC33908
280.5	0	283.1	0		NM_152331.2	ACOT4	Homo sapiens acyl-CoA thioesterase 4 (ACOT4), mRNA.	A small, dense body one or more of which are present in the nucleus of eukaryotic cells. It is rich in RNA and protein, is not bounded by a limiting membrane, and is not seen during mitosis. Its prime function is the transcription of the nucleolar DNA into 45S ribosomal-precursor RNA, the processing of this RNA into 5.8S, 18S, and 28S components of ribosomal RNA, and the association of these comp…	The chemical reactions and pathways involving fatty acids with a chain length of C18 or greater [goid 38] [pmid 16940157] [evidence IDA]; The chemical reactions and pathways involving long-chain fatty acids, aliphatic compounds having a terminal carboxyl group and with a chain length of C12-18 [goid 1676] [pmid 16940157] [evidence IDA]; The chemical reactions and pathways involving succinyl-CoA, …	Catalysis of the reaction: a carboxylic ester + H2O = an alcohol + a carboxylic anion [goid 4091] [evidence IEA]; Catalysis of the reaction: palmitoyl-CoA + H2O = CoA + palmitate [goid 16290] [evidence IEA]; Catalysis of the hydrolysis of various bonds, e.g. C-O, C-N, C-C, phosphoric anhydride bonds, etc. Hydrolase is the systematic name for any enzyme of EC class 3 [goid 16787] [evidence IEA]; C…	PTE-Ib; PTE2B; PTE1B	PTE-Ib; PTE2B; PTE1B
77.8	0	80.8	0		NM_183386.1	ACOT8	Homo sapiens acyl-CoA thioesterase 8 (ACOT8), transcript variant 1, mRNA.	A semiautonomous, self replicating organelle that occurs in varying numbers, shapes, and sizes in the cytoplasm of virtually all eukaryotic cells. It is notably the site of tissue respiration [goid 5739] [evidence IEA]; A small, membrane-bounded organelle that uses dioxygen (O2) to oxidize organic molecules; contains some enzymes that produce and others that degrade hydrogen peroxide (H2O2) [goid…	The chemical reactions and pathways involving lipids, compounds soluble in an organic solvent but not, or sparingly, in an aqueous solvent. Includes fatty acids; neutral fats, other fatty-acid esters, and soaps; long-chain (fatty) alcohols and waxes; sphingoids and other long-chain bases; glycolipids, phospholipids and sphingolipids; and carotenes, polyprenols, sterols, terpenes and other isopren…	Catalysis of the reaction: a carboxylic ester + H2O = an alcohol + a carboxylic anion [goid 4091] [evidence IEA]; Interacting selectively with any protein or protein complex (a complex of two or more proteins that may include other nonprotein molecules) [goid 5515] [pmid 9153233] [evidence IPI]; Catalysis of the reaction: acyl-CoA + H2O = corresponding fatty acid + CoA [goid 16291] [pmid 10092594…	PTE1; hTE; HNAACTE; PTE-2; PTE2; hACTE-III	PTE1; hTE; HNAACTE; PTE-2; PTE2; hACTE-III
591.6	0	466	0		NM_001037171.1	ACOT9	Homo sapiens acyl-CoA thioesterase 9 (ACOT9), transcript variant 1, mRNA.	A semiautonomous, self replicating organelle that occurs in varying numbers, shapes, and sizes in the cytoplasm of virtually all eukaryotic cells. It is notably the site of tissue respiration [goid 5739] [evidence ISS]	The chemical reactions and pathways involving acyl-CoA, any derivative of coenzyme A in which the sulfhydryl group is in thiolester linkage with a fatty-acyl group [goid 6637] [evidence ISS]	Catalysis of the reaction: acetyl-CoA + H2O = CoA + acetate [goid 3986] [evidence ISS]; Catalysis of the reaction: a carboxylic ester + H2O = an alcohol + a carboxylic anion [goid 4091] [evidence IEA]; Interacting selectively with any protein or protein complex (a complex of two or more proteins that may include other nonprotein molecules) [goid 5515] [evidence ISS]; Catalysis of the hydrolysis o…	MT-ACT48; CGI-16; ACATE2	MT-ACT48; CGI-16; ACATE2
141	0	154.8	0		NM_003501.1	ACOX3	Homo sapiens acyl-Coenzyme A oxidase 3, pristanoyl (ACOX3), mRNA.	A small, membrane-bounded organelle that uses dioxygen (O2) to oxidize organic molecules; contains some enzymes that produce and others that degrade hydrogen peroxide (H2O2) [goid 5777] [pmid 9271077] [evidence TAS]	The chemical reactions and pathways involving lipids, compounds soluble in an organic solvent but not, or sparingly, in an aqueous solvent. Includes fatty acids; neutral fats, other fatty-acid esters, and soaps; long-chain (fatty) alcohols and waxes; sphingoids and other long-chain bases; glycolipids, phospholipids and sphingolipids; and carotenes, polyprenols, sterols, terpenes and other isopren…	Catalysis of the reaction: acyl-CoA + acceptor = 2,3-dehydroacyl-CoA + reduced acceptor [goid 3995] [evidence IEA]; Catalysis of the reaction: acyl-CoA + O2 = trans-2,3-dehydroacyl-CoA + H2O2 [goid 3997] [pmid 9271077] [evidence TAS]; Any molecular entity that serves as an electron acceptor and electron donor in an electron transport system [goid 9055] [evidence IEA]; Interacting selectively with…
1701.4	0	1630.3	0		NM_001040649.1	ACP1	Homo sapiens acid phosphatase 1, soluble (ACP1), transcript variant 4, mRNA.	All of the contents of a cell excluding the plasma membrane and nucleus, but including other subcellular structures [goid 5737] [evidence IEA]; That fraction of cells, prepared by disruptive biochemical methods, that is soluble in water [goid 5625] [pmid 1587862] [evidence TAS]; All of the contents of a cell excluding the plasma membrane and nucleus, but including other subcellular structures [go…	The process of removing one or more phosphoric residues from a protein [goid 6470] [evidence IEA]; The process of removing one or more phosphoric residues from a protein [goid 6470] [evidence IEA]; The process of removing one or more phosphoric residues from a protein [goid 6470] [evidence IEA]	Catalysis of the reaction: protein tyrosine phosphate + H2O = protein tyrosine + phosphate [goid 4725] [evidence IEA]; Catalysis of the hydrolysis of various bonds, e.g. C-O, C-N, C-C, phosphoric anhydride bonds, etc. Hydrolase is the systematic name for any enzyme of EC class 3 [goid 16787] [evidence IEA]; Catalysis of the reaction: an orthophosphoric monoester + H2O = an alcohol + phosphate, wi…	HAAP; MGC3499; MGC111030	HAAP; MGC3499; MGC111030
566.9	0	697.4	0		NM_001610.1	ACP2	Homo sapiens acid phosphatase 2, lysosomal (ACP2), mRNA.	A cytoplasmic, membrane-bounded organelle that is found in most animal cells and that contains a variety of hydrolases, most of which have their maximal activities in the pH range 5-6. The contained enzymes display latency if properly isolated. About 40 different lysosomal hydrolases are known and lysosomes have a great variety of morphologies and functions [goid 5764] [evidence IEA]; Penetrating…	The process whose specific outcome is the progression of the skeleton over time, from its formation to the mature structure. The skeleton is the bony framework of the body in vertebrates (endoskeleton) or the hard outer envelope of insects (exoskeleton or dermoskeleton) [goid 1501] [evidence IEA]; A process that is carried out at the cellular level which results in the formation, arrangement of c…	Catalysis of the reaction: an orthophosphoric monoester + H2O = an alcohol + phosphate, with an acid pH optimum [goid 3993] [pmid 3191910] [evidence TAS]; Catalysis of the hydrolysis of various bonds, e.g. C-O, C-N, C-C, phosphoric anhydride bonds, etc. Hydrolase is the systematic name for any enzyme of EC class 3 [goid 16787] [evidence IEA]
340	0	317.3	0		NM_016361.2	ACP6	Homo sapiens acid phosphatase 6, lysophosphatidic (ACP6), mRNA.	The space external to the outermost structure of a cell. For cells without external protective or external encapsulating structures this refers to space outside of the plasma membrane. This term covers the host cell environment outside an intracellular parasite [goid 5576] [evidence IEA]; A semiautonomous, self replicating organelle that occurs in varying numbers, shapes, and sizes in the cytopla…	The chemical reactions and pathways involving lipids, compounds soluble in an organic solvent but not, or sparingly, in an aqueous solvent. Includes fatty acids; neutral fats, other fatty-acid esters, and soaps; long-chain (fatty) alcohols and waxes; sphingoids and other long-chain bases; glycolipids, phospholipids and sphingolipids; and carotenes, polyprenols, sterols, terpenes and other isopren…	Catalysis of the reaction: an orthophosphoric monoester + H2O = an alcohol + phosphate, with an acid pH optimum [goid 3993] [pmid 10506173] [evidence TAS]; Interacting selectively with any protein or protein complex (a complex of two or more proteins that may include other nonprotein molecules) [goid 5515] [pmid 17353931] [evidence IPI]; Catalysis of the hydrolysis of various bonds, e.g. C-O, C-N…	PACPL1; ACPL1; LPAP	PACPL1; ACPL1; LPAP
48.6	0	57.3	0		NM_152282.2	ACPL2	Homo sapiens acid phosphatase-like 2 (ACPL2), mRNA.	The space external to the outermost structure of a cell. For cells without external protective or external encapsulating structures this refers to space outside of the plasma membrane. This term covers the host cell environment outside an intracellular parasite [goid 5576] [evidence IEA]		Catalysis of the reaction: an orthophosphoric monoester + H2O = an alcohol + phosphate, with an acid pH optimum [goid 3993] [evidence IEA]; Catalysis of the hydrolysis of various bonds, e.g. C-O, C-N, C-C, phosphoric anhydride bonds, etc. Hydrolase is the systematic name for any enzyme of EC class 3 [goid 16787] [evidence IEA]	FLJ23751	FLJ23751
286.4	0	307.2	0		NM_025149.4	ACSF2	Homo sapiens acyl-CoA synthetase family member 2 (ACSF2), mRNA.	A semiautonomous, self replicating organelle that occurs in varying numbers, shapes, and sizes in the cytoplasm of virtually all eukaryotic cells. It is notably the site of tissue respiration [goid 5739] [evidence IEA]	The chemical reactions and pathways involving lipids, compounds soluble in an organic solvent but not, or sparingly, in an aqueous solvent. Includes fatty acids; neutral fats, other fatty-acid esters, and soaps; long-chain (fatty) alcohols and waxes; sphingoids and other long-chain bases; glycolipids, phospholipids and sphingolipids; and carotenes, polyprenols, sterols, terpenes and other isopren…	Catalysis of the ligation of two substances with concomitant breaking of a diphosphate linkage, usually in a nucleoside triphosphate. Ligase is the systematic name for any enzyme of EC class 6 [goid 16874] [evidence IEA]	FLJ20920; AVYV493; ACSMW
368.7	0	582.8	0		NM_001995.2	ACSL1	Homo sapiens acyl-CoA synthetase long-chain family member 1 (ACSL1), mRNA.	A semiautonomous, self replicating organelle that occurs in varying numbers, shapes, and sizes in the cytoplasm of virtually all eukaryotic cells. It is notably the site of tissue respiration [goid 5739] [evidence IEA]; The outer, i.e. cytoplasm-facing, lipid bilayer of the mitochondrial envelope [goid 5741] [evidence IEA]; A small, membrane-bounded organelle that uses dioxygen (O2) to oxidize or…	The chemical reactions and pathways, including anabolism and catabolism, by which living organisms transform chemical substances. Metabolic processes typically transform small molecules, but also include macromolecular processes such as DNA repair and replication, and protein synthesis and degradation [goid 8152] [evidence IEA]; The chemical reactions and pathways involving lipids, compounds solu…	Catalysis of a biochemical reaction at physiological temperatures. In biologically catalyzed reactions, the reactants are known as substrates, and the catalysts are naturally occurring macromolecular substances known as enzymes. Enzymes possess specific binding sites for substrates, and are usually composed wholly or largely of protein, but RNA that has catalytic activity (ribozyme) is often also…	FACL2; LACS; FACL1; ACS1; LACS2; LACS1	FACL2; LACS; FACL1; ACS1; LACS2; LACS1
490.1	0	592	0		NM_004457.3	ACSL3	Homo sapiens acyl-CoA synthetase long-chain family member 3 (ACSL3), transcript variant 1, mRNA.	A semiautonomous, self replicating organelle that occurs in varying numbers, shapes, and sizes in the cytoplasm of virtually all eukaryotic cells. It is notably the site of tissue respiration [goid 5739] [evidence IEA]; The outer, i.e. cytoplasm-facing, lipid bilayer of the mitochondrial envelope [goid 5741] [evidence IEA]; A small, membrane-bounded organelle that uses dioxygen (O2) to oxidize or…	The chemical reactions and pathways involving lipids, compounds soluble in an organic solvent but not, or sparingly, in an aqueous solvent. Includes fatty acids; neutral fats, other fatty-acid esters, and soaps; long-chain (fatty) alcohols and waxes; sphingoids and other long-chain bases; glycolipids, phospholipids and sphingolipids; and carotenes, polyprenols, sterols, terpenes and other isopren…	Interacting selectively with magnesium (Mg) ions [goid 287] [evidence IEA]; Catalysis of the reaction: acetyl-CoA + n malonyl-CoA + 2n NADH + 2n NADPH + 4n H+ = a long-chain acyl-CoA + n CoA + n CO2 + 2n NAD+ + 2n NADP+ [goid 4321] [pmid 8663269] [evidence TAS]; Catalysis of the reaction: ATP + a long-chain carboxylic acid + CoA = AMP + diphosphate + an acyl-CoA; long-chain fatty acids have chain…	PRO2194; FACL3; ACS3	PRO2194; FACL3; ACS3
12904.5	0	13315.1	0			ACTB	Homo sapiens actin, beta (ACTB), mRNA.	That fraction of cells, prepared by disruptive biochemical methods, that is soluble in water [goid 5625] [evidence IEA]; That part of the cytoplasm that does not contain membranous or particulate subcellular components [goid 5829] [evidence IEA]; That fraction of cells, prepared by disruptive biochemical methods, that is soluble in water [goid 5625] [evidence IEA]; All of the contents of a cell e…	Any process involved in the controlled movement of a cell [goid 6928] [pmid 16130169] [evidence TAS]; Any process involved in the controlled movement of a cell [goid 6928] [pmid 6202424] [evidence TAS]; The series of events required for an organism to receive an auditory stimulus, convert it to a molecular signal, and recognize and characterize the signal. Sonic stimuli are detected in the form o…	Interacting selectively with any protein or protein complex (a complex of two or more proteins that may include other nonprotein molecules) [goid 5515] [evidence IEA]; Interacting selectively with a nucleotide, any compound consisting of a nucleoside that is esterified with (ortho)phosphate or an oligophosphate at any hydroxyl group on the ribose or deoxyribose moiety [goid 166] [evidence IEA]; T…	PS1TP5BP1; beta-actin	PS1TP5BP1; beta-actin
10305.7	0	10276.6	0		NM_001614.2	ACTG1	Homo sapiens actin, gamma 1 (ACTG1), mRNA.	All of the contents of a cell excluding the plasma membrane and nucleus, but including other subcellular structures [goid 5737] [evidence IEA]; Any of the various filamentous elements that form the internal framework of cells, and typically remain after treatment of the cells with mild detergent to remove membrane constituents and soluble components of the cytoplasm. The term embraces intermediat…	Any process involved in the controlled movement of a cell [goid 6928] [pmid 16130169] [evidence TAS]; The series of events required for an organism to receive an auditory stimulus, convert it to a molecular signal, and recognize and characterize the signal. Sonic stimuli are detected in the form of vibrations and are processed to form a sound [goid 7605] [evidence IEA]	Interacting selectively with a nucleotide, any compound consisting of a nucleoside that is esterified with (ortho)phosphate or an oligophosphate at any hydroxyl group on the ribose or deoxyribose moiety [goid 166] [evidence IEA]; The action of a molecule that contributes to the structural integrity of a cytoskeletal structure [goid 5200] [pmid 16130169] [evidence IC ]; Interacting selectively wit…	DFNA26; ACTG; DFNA20; ACT	DFNA26; ACTG; DFNA20; ACT
1168.1	0	1068.1	0		NM_004301.3	ACTL6A	Homo sapiens actin-like 6A (ACTL6A), transcript variant 1, mRNA.	A membrane-bounded organelle of eukaryotic cells in which chromosomes are housed and replicated. In most cells, the nucleus contains all of the cell's chromosomes except the organellar chromosomes, and is the site of RNA synthesis and processing. In some species, or in specialized cell types, RNA metabolism or DNA replication may be absent [goid 5634] [evidence IEA]; The membrane surrounding a ce…	Any process that modulates the frequency, rate or extent of cell growth [goid 1558] [evidence IEA]; Dynamic structural changes to eukaryotic chromatin occurring throughout the cell division cycle. These changes range from the local changes necessary for transcriptional regulation to global changes necessary for chromosome segregation [goid 6338] [evidence IEA]; Dynamic structural changes to eukar…	Interacting selectively with chromatin, the network of fibers of DNA and protein that make up the chromosomes of the eukaryotic nucleus during interphase [goid 3682] [evidence IEA]; Interacting selectively with chromatin, the network of fibers of DNA and protein that make up the chromosomes of the eukaryotic nucleus during interphase [goid 3682] [pmid 9845365] [evidence TAS]; Interacting selectiv…	MGC5382; BAF53A; ACTL6	MGC5382; BAF53A; ACTL6
441.4	0	362.4	0		NM_001102.2	ACTN1	Homo sapiens actinin, alpha 1 (ACTN1), mRNA.	A small, dense body one or more of which are present in the nucleus of eukaryotic cells. It is rich in RNA and protein, is not bounded by a limiting membrane, and is not seen during mitosis. Its prime function is the transcription of the nucleolar DNA into 45S ribosomal-precursor RNA, the processing of this RNA into 5.8S, 18S, and 28S components of ribosomal RNA, and the association of these comp…	Any process that modulates the occurrence or rate of cell death by apoptosis [goid 42981] [pmid 16807302] [evidence NAS]; Establishment and maturation of focal adhesions, complexes of intracellular signaling and structural proteins which provide a structural link between the internal actin cytoskeleton and the ECM, and also function as a locus of signal transduction activity [goid 48041] [pmid 16…	Interacting selectively with monomeric or multimeric forms of actin, including actin filaments [goid 3779] [evidence IEA]; Interacting selectively with calcium ions (Ca2+) [goid 5509] [evidence IEA]; Interacting selectively with an integrin [goid 5178] [pmid 7983147] [evidence IDA]; Interacting selectively with calcium ions (Ca2+) [goid 5509] [evidence IEA]; Interacting selectively with any prote…	FLJ40884	FLJ40884
1473.6	0	1264	0		NM_004924.3	ACTN4	Homo sapiens actinin, alpha 4 (ACTN4), mRNA.	Bundle of microfilaments and other proteins found in fibroblasts [goid 1725] [evidence IEA]; A membrane-bounded organelle of eukaryotic cells in which chromosomes are housed and replicated. In most cells, the nucleus contains all of the cell's chromosomes except the organellar chromosomes, and is the site of RNA synthesis and processing. In some species, or in specialized cell types, RNA metaboli…	Any process that activates or increases the activity of a sodium:hydrogen antiporter, which catalyzes the reaction: Na+(out) + H+(in) = Na+(in) + H+(out) [goid 32417] [pmid 11948184] [evidence NAS]; Any process that modulates the occurrence or rate of cell death by apoptosis [goid 42981] [pmid 16807302] [evidence NAS]; Any process that activates, maintains or increases the rate of pinocytosis. Pi…	Interacting selectively with a nucleoside, a compound consisting of a purine or pyrimidine nitrogenous base linked either to ribose or deoxyribose [goid 1882] [pmid 12411747] [evidence IDA]; Interacting selectively with an integrin [goid 5178] [pmid 8104223] [evidence TAS]; Interacting selectively with calcium ions (Ca2+) [goid 5509] [evidence IEA]; Interacting selectively with any protein or pro…	DKFZp686K23158; FSGS1; FSGS	DKFZp686K23158; FSGS1; FSGS
602.5	0	615.1	0		NM_018477.1	ACTR10	Homo sapiens actin-related protein 10 homolog (S. cerevisiae) (ACTR10), mRNA.	All of the contents of a cell excluding the plasma membrane and nucleus, but including other subcellular structures [goid 5737] [evidence IEA]; Any of the various filamentous elements that form the internal framework of cells, and typically remain after treatment of the cells with mild detergent to remove membrane constituents and soluble components of the cytoplasm. The term embraces intermediat…	Movement of organelles, other microtubules and other particles along microtubules, mediated by motor proteins [goid 7018] [evidence IEA]	The action of a molecule that contributes to the structural integrity of a complex or assembly within or outside a cell [goid 5198] [evidence IEA]; Interacting selectively with any protein or protein complex (a complex of two or more proteins that may include other nonprotein molecules) [goid 5515] [evidence IEA]	HARP11; ACTR11	HARP11; ACTR11
683.6	0	708	0		NM_005736.2	ACTR1A	Homo sapiens ARP1 actin-related protein 1 homolog A, centractin alpha (yeast) (ACTR1A), mRNA.	All of the contents of a cell excluding the plasma membrane and nucleus, but including other subcellular structures [goid 5737] [evidence IEA]; A structure comprised of a core structure (in most organisms, a pair of centrioles) and peripheral material from which a microtubule-based structure, such as a spindle apparatus, is organized. Centrosomes occur close to the nucleus during interphase in ma…	The directed movement of substances, either within a vesicle or in the vesicle membrane, into, out of or within a cell [goid 16192] [pmid 1528266] [evidence TAS]	Interacting selectively with a nucleotide, any compound consisting of a nucleoside that is esterified with (ortho)phosphate or an oligophosphate at any hydroxyl group on the ribose or deoxyribose moiety [goid 166] [evidence IEA]; The action of a molecule that contributes to the structural integrity of a complex or assembly within or outside a cell [goid 5198] [evidence IEA]; Interacting selective…	ARP1	ARP1
182	0	144.4	0		NM_005735.2	ACTR1B	Homo sapiens ARP1 actin-related protein 1 homolog B, centractin beta (yeast) (ACTR1B), mRNA.	All of the contents of a cell excluding the plasma membrane and nucleus, but including other subcellular structures [goid 5737] [evidence IEA]; A structure comprised of a core structure (in most organisms, a pair of centrioles) and peripheral material from which a microtubule-based structure, such as a spindle apparatus, is organized. Centrosomes occur close to the nucleus during interphase in ma…		Interacting selectively with a nucleotide, any compound consisting of a nucleoside that is esterified with (ortho)phosphate or an oligophosphate at any hydroxyl group on the ribose or deoxyribose moiety [goid 166] [evidence IEA]; The action of a molecule that contributes to the structural integrity of a complex or assembly within or outside a cell [goid 5198] [evidence IEA]; Interacting selective…	CTRN2; ARP1B	CTRN2; ARP1B
1486.9	0	1870.3	0		NM_001005386.1	ACTR2	Homo sapiens ARP2 actin-related protein 2 homolog (yeast) (ACTR2), transcript variant 1, mRNA.	All of the contents of a cell excluding the plasma membrane and nucleus, but including other subcellular structures [goid 5737] [evidence IEA]; A stable protein complex that contains two actin-related proteins, Arp2 and Arp3, and five novel proteins (ARPC1-5), and functions in the nucleation of branched actin filaments [goid 5885] [pmid 9230079] [evidence TAS]; A prolongation or process extending…	Any process involved in the controlled movement of a cell [goid 6928] [pmid 9230079] [evidence TAS]	Interacting selectively with a nucleotide, any compound consisting of a nucleoside that is esterified with (ortho)phosphate or an oligophosphate at any hydroxyl group on the ribose or deoxyribose moiety [goid 166] [evidence IEA]; Interacting selectively with monomeric or multimeric forms of actin, including actin filaments [goid 3779] [evidence IEA]; Interacting selectively with any protein or pr…	ARP2	ARP2
645.6	0	693.8	0		NM_005721.3	ACTR3	Homo sapiens ARP3 actin-related protein 3 homolog (yeast) (ACTR3), mRNA.	All of the contents of a cell excluding the plasma membrane and nucleus, but including other subcellular structures [goid 5737] [evidence IEA]; A stable protein complex that contains two actin-related proteins, Arp2 and Arp3, and five novel proteins (ARPC1-5), and functions in the nucleation of branched actin filaments [goid 5885] [pmid 9230079] [evidence TAS]; A thin sheetlike process extended b…	Any process involved in the controlled movement of a cell [goid 6928] [pmid 9230079] [evidence TAS]; Any process that modulates the frequency, rate or extent of the assembly of actin filaments by the addition of actin monomers to a filament [goid 30833] [evidence IEA]	Interacting selectively with a nucleotide, any compound consisting of a nucleoside that is esterified with (ortho)phosphate or an oligophosphate at any hydroxyl group on the ribose or deoxyribose moiety [goid 166] [evidence IEA]; Interacting selectively with monomeric or multimeric forms of actin, including actin filaments [goid 3779] [evidence IEA]; Interacting selectively with any protein or pr…	ARP3	ARP3
197.3	0	186.2	0		NM_024855.2	ACTR5	Homo sapiens ARP5 actin-related protein 5 homolog (yeast) (ACTR5), mRNA.		The synthesis of either RNA on a template of DNA or DNA on a template of RNA [goid 6350] [evidence IEA]; Any process that modulates the frequency, rate or extent of DNA-dependent transcription [goid 6355] [evidence IEA]	Interacting selectively with any protein or protein complex (a complex of two or more proteins that may include other nonprotein molecules) [goid 5515] [evidence IEA]; Interacting selectively with ATP, adenosine 5'-triphosphate, a universally important coenzyme and enzyme regulator [goid 5524] [evidence IEA]	FLJ12785	FLJ12785
821.1	0	830	0		NM_022496.2	ACTR6	Homo sapiens ARP6 actin-related protein 6 homolog (yeast) (ACTR6), mRNA.	All of the contents of a cell excluding the plasma membrane and nucleus, but including other subcellular structures [goid 5737] [evidence IEA]; Any of the various filamentous elements that form the internal framework of cells, and typically remain after treatment of the cells with mild detergent to remove membrane constituents and soluble components of the cytoplasm. The term embraces intermediat…		The action of a molecule that contributes to the structural integrity of a complex or assembly within or outside a cell [goid 5198] [evidence IEA]; Interacting selectively with any protein or protein complex (a complex of two or more proteins that may include other nonprotein molecules) [goid 5515] [evidence IEA]	HSPC281; ARP6; FLJ13433; hARPX; CDA12; hARP6; MSTP136	HSPC281; ARP6; FLJ13433; hARPX; CDA12; hARP6; MSTP136
118.2	0	141.5	0		NM_001105.2	ACVR1	Homo sapiens activin A receptor, type I (ACVR1), mRNA.	Double layer of lipid molecules that encloses all cells, and, in eukaryotes, many organelles; may be a single or double lipid bilayer; also includes associated proteins [goid 16020] [evidence IEA]; The region of a polarized cell that forms a tip or is distal to a base. For example, in a polarized epithelial cell, the apical region has an exposed surface and lies opposite to the basal lamina that …	Progression from G1 phase to S phase of the mitotic cell cycle [goid 82] [pmid 9884026] [evidence IMP]; The process that regulates the coordinated growth and sprouting of blood vessels giving rise to the organized vascular system [goid 1569] [evidence IEA]; The process whose specific outcome is the progression of the embryo in the uterus over time, from formation of the zygote in the oviduct, to …	Interacting selectively with a nucleotide, any compound consisting of a nucleoside that is esterified with (ortho)phosphate or an oligophosphate at any hydroxyl group on the ribose or deoxyribose moiety [goid 166] [evidence IEA]; Interacting selectively with magnesium (Mg) ions [goid 287] [evidence IEA]; Combining with an extracellular or intracellular messenger to initiate a change in cell activ…	ALK2; SKR1; FOP; ACTRI; ACVRLK2	ALK2; SKR1; FOP; ACTRI; ACVRLK2
178.8	0	208	0		NM_000666.1	ACY1	Homo sapiens aminoacylase 1 (ACY1), mRNA.	All of the contents of a cell excluding the plasma membrane and nucleus, but including other subcellular structures [goid 5737] [evidence IEA]; That part of the cytoplasm that does not contain membranous or particulate subcellular components [goid 5829] [pmid 8394326] [evidence TAS]	The hydrolysis of a peptide bond or bonds within a protein [goid 6508] [evidence IEA]; The chemical reactions and pathways involving amino acids, organic acids containing one or more amino substituents [goid 6520] [evidence IEA]	Catalysis of the reaction: an N-acyl-L-amino acid + H2O = a carboxylate + an L-amino acid [goid 4046] [pmid 1707030] [evidence TAS]; Catalysis of the hydrolysis of peptide bonds by a mechanism in which water acts as a nucleophile, one or two metal ions hold the water molecule in place, and charged amino acid side chains are ligands for the metal ions [goid 8237] [evidence IEA]; Interacting select…	ACY1D; ACYLASE	ACY1D; ACYLASE
305.7	0	222.1	0		NM_001107.3	ACYP1	Homo sapiens acylphosphatase 1, erythrocyte (common) type (ACYP1), transcript variant 1, mRNA.		The chemical reactions and pathways involving the phosphate group, the anion or salt of any phosphoric acid [goid 6796] [pmid 3026468] [evidence TAS]	Catalysis of the reaction: an acyl phosphate + H2O = a carboxylate + phosphate [goid 3998] [evidence IEA]; Catalysis of the reaction: an acyl phosphate + H2O = a carboxylate + phosphate [goid 3998] [pmid 7796909] [evidence TAS]; Catalysis of the hydrolysis of various bonds, e.g. C-O, C-N, C-C, phosphoric anhydride bonds, etc. Hydrolase is the systematic name for any enzyme of EC class 3 [goid 167…	ACYPE	ACYPE
306	0	259.3	0		NM_000022.2	ADA	Homo sapiens adenosine deaminase (ADA), mRNA.	All of the contents of a cell excluding the plasma membrane and nucleus, but including other subcellular structures [goid 5737] [evidence IEA]; A cytoplasmic, membrane-bounded organelle that is found in most animal cells and that contains a variety of hydrolases, most of which have their maximal activities in the pH range 5-6. The contained enzymes display latency if properly isolated. About 40 d…	A change in state or activity of a cell or an organism (in terms of movement, secretion, enzyme production, gene expression, etc.) as a result of a stimulus indicating lowered oxygen tension. Hypoxia, defined as a decline in O2 levels below normoxic levels of 20.8 - 20.95%, results in metabolic adaptation at both the cellular and organismal level [goid 1666] [pmid 16670267] [evidence IDA]; The ch…	Catalysis of the reaction: adenosine + H2O = inosine + NH3 [goid 4000] [pmid 16670267] [evidence IDA]; Catalysis of the reaction: adenosine + H2O = inosine + NH3 [goid 4000] [pmid 3182793] [evidence IDA]; Catalysis of the reaction: adenosine + H2O = inosine + NH3 [goid 4000] [pmid 8452534] [evidence IDA]; Catalysis of the reaction: adenosine + H2O = inosine + NH3 [goid 4000] [pmid 9361033] [evide…
260.4	0	189.3	0		NM_001109.2	ADAM8	Homo sapiens ADAM metallopeptidase domain 8 (ADAM8), mRNA.	The membrane surrounding a cell that separates the cell from its external environment. It consists of a phospholipid bilayer and associated proteins [goid 5886] [evidence IEA]; Penetrating at least one phospholipid bilayer of a plasma membrane. May also refer to the state of being buried in the bilayer with no exposure outside the bilayer [goid 5887] [pmid 9126482] [evidence TAS]	The hydrolysis of a peptide bond or bonds within a protein [goid 6508] [evidence IEA]; The attachment of one cell to another cell via adhesion molecules [goid 16337] [evidence IEA]	Catalysis of the hydrolysis of internal, alpha-peptide bonds in a polypeptide chain by a mechanism in which water acts as a nucleophile, one or two metal ions hold the water molecule in place, and charged amino acid side chains are ligands for the metal ions [goid 4222] [evidence IEA]; Catalysis of the hydrolysis of a peptide bond. A peptide bond is a covalent bond formed when the carbon atom fro…	MS2; CD156; MGC134985	MS2; CD156
248.3	0	261.7	0		NM_025008.2	ADAMTSL4	Homo sapiens ADAMTS-like 4 (ADAMTSL4), transcript variant 2, mRNA.	The space external to the outermost structure of a cell. For cells without external protective or external encapsulating structures this refers to space outside of the plasma membrane. This term covers the host cell environment outside an intracellular parasite [goid 5576] [evidence IEA]; All of the contents of a cell excluding the plasma membrane and nucleus, but including other subcellular stru…	Any process that activates or increases the frequency, rate or extent of cell death by apoptosis [goid 43065] [pmid 16364318] [evidence IDA]	Interacting selectively with any protease or peptidase [goid 2020] [pmid 16364318] [evidence IPI]; Catalysis of the hydrolysis of internal, alpha-peptide bonds in a polypeptide chain by a mechanism in which water acts as a nucleophile, one or two metal ions hold the water molecule in place, and charged amino acid side chains are ligands for the metal ions [goid 4222] [evidence IEA]; Catalysis of …	TSRC1	DKFZP434K1772; PP12585; FLJ13544; PP9445; RP11-54A4.3; UNQ2803; PP1396
175.5	0	208.3	0		NM_006869.2	ADAP1	Homo sapiens ArfGAP with dual PH domains 1 (ADAP1), mRNA.
248	0	220.7	0		NM_018404.1	ADAP2	Homo sapiens ArfGAP with dual PH domains 2 (ADAP2), mRNA.				cent-b; HSA272195	cent-b; HSA272195
238.4	0	198.5	0		NM_012091.2	ADAT1	Homo sapiens adenosine deaminase, tRNA-specific 1 (ADAT1), mRNA.		Any process involved in the conversion of one or more primary RNA transcripts into one or more mature RNA molecules [goid 6396] [evidence IEA]; The process by which a pre-tRNA molecule is converted to a mature tRNA, ready for addition of an aminoacyl group [goid 8033] [pmid 10430867] [evidence IMP]	Interacting selectively with an RNA molecule or a portion thereof [goid 3723] [pmid 10430867] [evidence IMP]; Catalysis of the reaction: adenosine + H2O = inosine + NH3, in a tRNA molecule [goid 8251] [pmid 10430867] [evidence IMP]; Interacting selectively with zinc (Zn) ions [goid 8270] [evidence IEA]; Catalysis of the hydrolysis of various bonds, e.g. C-O, C-N, C-C, phosphoric anhydride bonds, …	HADAT1	HADAT1
88.8	0	83.3	0		NM_020421.2	ADCK1	Homo sapiens aarF domain containing kinase 1 (ADCK1), mRNA.	The space external to the outermost structure of a cell. For cells without external protective or external encapsulating structures this refers to space outside of the plasma membrane. This term covers the host cell environment outside an intracellular parasite [goid 5576] [evidence IEA]		Interacting selectively with a nucleotide, any compound consisting of a nucleoside that is esterified with (ortho)phosphate or an oligophosphate at any hydroxyl group on the ribose or deoxyribose moiety [goid 166] [evidence IEA]; Catalysis of the reaction: ATP + a protein serine/threonine = ADP + protein serine/threonine phosphate [goid 4674] [evidence IEA]; Interacting selectively with ATP, aden…	FLJ39600	FLJ39600
644.7	0	598.1	0		NM_052853.3	ADCK2	Homo sapiens aarF domain containing kinase 2 (ADCK2), mRNA.	Double layer of lipid molecules that encloses all cells, and, in eukaryotes, many organelles; may be a single or double lipid bilayer; also includes associated proteins [goid 16020] [evidence IEA]; Penetrating at least one phospholipid bilayer of a membrane. May also refer to the state of being buried in the bilayer with no exposure outside the bilayer. When used to describe a protein, indicates …		Interacting selectively with a nucleotide, any compound consisting of a nucleoside that is esterified with (ortho)phosphate or an oligophosphate at any hydroxyl group on the ribose or deoxyribose moiety [goid 166] [evidence IEA]; Catalysis of the reaction: ATP + a protein serine/threonine = ADP + protein serine/threonine phosphate [goid 4674] [evidence IEA]; Interacting selectively with ATP, aden…	MGC20727; AARF	MGC20727; AARF
85.2	0	73.4	0		NM_024876.2	ADCK4	Homo sapiens aarF domain containing kinase 4 (ADCK4), mRNA.	Double layer of lipid molecules that encloses all cells, and, in eukaryotes, many organelles; may be a single or double lipid bilayer; also includes associated proteins [goid 16020] [evidence IEA]; Penetrating at least one phospholipid bilayer of a membrane. May also refer to the state of being buried in the bilayer with no exposure outside the bilayer. When used to describe a protein, indicates …		Catalysis of the reaction: ATP + a protein serine/threonine = ADP + protein serine/threonine phosphate [goid 4674] [evidence IEA]; Catalysis of the transfer of a phosphate group, usually from ATP, to a substrate molecule [goid 16301] [evidence IEA]; Catalysis of the transfer of a group, e.g. a methyl group, glycosyl group, acyl group, phosphorus-containing, or other groups, from one compound (gen…	COQ8; FLJ12229	COQ8; FLJ12229
72.4	0	63.8	0		NM_174922.3	ADCK5	Homo sapiens aarF domain containing kinase 5 (ADCK5), mRNA.	Double layer of lipid molecules that encloses all cells, and, in eukaryotes, many organelles; may be a single or double lipid bilayer; also includes associated proteins [goid 16020] [evidence IEA]; Penetrating at least one phospholipid bilayer of a membrane. May also refer to the state of being buried in the bilayer with no exposure outside the bilayer. When used to describe a protein, indicates …	The chemical reactions and pathways involving carbohydrates, any of a group of organic compounds based of the general formula Cx(H2O)y. Includes the formation of carbohydrate derivatives by the addition of a carbohydrate residue to another molecule [goid 5975] [evidence IEA]	Catalysis of the hydrolysis of any O-glycosyl bond [goid 4553] [evidence IEA]; Catalysis of the reaction: ATP + a protein serine/threonine = ADP + protein serine/threonine phosphate [goid 4674] [evidence IEA]; Catalysis of the transfer of a phosphate group, usually from ATP, to a substrate molecule [goid 16301] [evidence IEA]; Catalysis of the transfer of a group, e.g. a methyl group, glycosyl gr…	MGC126708; FLJ35454	MGC126708; FLJ35454
1163.4	0	984.5	0		NM_004036.2	ADCY3	Homo sapiens adenylate cyclase 3 (ADCY3), mRNA.	The membrane surrounding a cell that separates the cell from its external environment. It consists of a phospholipid bilayer and associated proteins [goid 5886] [pmid 9920776] [evidence TAS]; Penetrating at least one phospholipid bilayer of a plasma membrane. May also refer to the state of being buried in the bilayer with no exposure outside the bilayer [goid 5887] [pmid 9920776] [evidence TAS]	The chemical reactions and pathways resulting in the formation of the nucleotide cAMP (cyclic AMP, adenosine 3',5'-cyclophosphate) [goid 6171] [evidence IEA]; A series of reactions within the cell that occur as a result of a single trigger reaction or compound [goid 7242] [evidence IEA]; The series of events required for an organism to receive an olfactory stimulus, convert it to a molecular sign…	Interacting selectively with magnesium (Mg) ions [goid 287] [evidence IEA]; Catalysis of the reaction: ATP = 3',5'-cyclic AMP + diphosphate [goid 4016] [pmid 9920776] [evidence TAS]; Interacting selectively with calmodulin, a calcium-binding protein with many roles, both in the calcium-bound and calcium-free states [goid 5516] [evidence IEA]	KIAA0511; AC3	KIAA0511; AC3
165.9	0	187.7	0		NM_020983.2	ADCY6	Homo sapiens adenylate cyclase 6 (ADCY6), transcript variant 2, mRNA.	Double layer of lipid molecules that encloses all cells, and, in eukaryotes, many organelles; may be a single or double lipid bilayer; also includes associated proteins [goid 16020] [evidence IEA]; Penetrating at least one phospholipid bilayer of a membrane. May also refer to the state of being buried in the bilayer with no exposure outside the bilayer. When used to describe a protein, indicates …	The chemical reactions and pathways resulting in the formation of the nucleotide cAMP (cyclic AMP, adenosine 3',5'-cyclophosphate) [goid 6171] [evidence IEA]; A series of reactions within the cell that occur as a result of a single trigger reaction or compound [goid 7242] [evidence IEA]	Interacting selectively with magnesium (Mg) ions [goid 287] [evidence IEA]; Catalysis of the reaction: ATP = 3',5'-cyclic AMP + diphosphate [goid 4016] [evidence IEA]	KIAA0422; DKFZp779F075	KIAA0422; DKFZp779F075
1156.1	0	1409.7	0		NM_001119.3	ADD1	Homo sapiens adducin 1 (alpha) (ADD1), transcript variant 4, mRNA.	All of the contents of a cell excluding the plasma membrane and nucleus, but including other subcellular structures [goid 5737] [evidence IEA]; That part of the cytoplasm that does not contain membranous or particulate subcellular components [goid 5829] [pmid 10823823] [evidence EXP]; Any of the various filamentous elements that form the internal framework of cells, and typically remain after tre…		Interacting selectively with any metal ion [goid 46872] [evidence IEA]; Interacting selectively with monomeric or multimeric forms of actin, including actin filaments [goid 3779] [pmid 1840603] [evidence TAS]; The action of a molecule that contributes to the structural integrity of a complex or assembly within or outside a cell [goid 5198] [evidence IEA]; Interacting selectively with calmodulin, …	ADDA; MGC44427; MGC3339	ADDA; MGC44427; MGC3339
192.5	0	234.8	0		NM_018269.1	ADI1	Homo sapiens acireductone dioxygenase 1 (ADI1), mRNA.	A membrane-bounded organelle of eukaryotic cells in which chromosomes are housed and replicated. In most cells, the nucleus contains all of the cell's chromosomes except the organellar chromosomes, and is the site of RNA synthesis and processing. In some species, or in specialized cell types, RNA metabolism or DNA replication may be absent [goid 5634] [pmid 11602742] [evidence IDA]; A membrane-bo…	The chemical reactions and pathways resulting in the formation of amino acids, organic acids containing one or more amino substituents [goid 8652] [evidence IEA]; The chemical reactions and pathways resulting in the formation of methionine (2-amino-4-(methylthio)butanoic acid), a sulfur-containing, essential amino acid found in peptide linkage in proteins [goid 9086] [evidence IEA]; The generatio…	Interacting selectively with any protein or protein complex (a complex of two or more proteins that may include other nonprotein molecules) [goid 5515] [pmid 14718544] [evidence IPI]; Interacting selectively with nickel (Ni) ions [goid 16151] [evidence IEA]; Catalysis of an oxidation-reduction (redox) reaction in which hydrogen or electrons are transferred from one donor, and two oxygen atoms is …	HMFT1638; SIPL; ARD; APL1; MTCBP-1; FLJ10913	HMFT1638; ARD; APL1; MTCBP-1; SIPL; FLJ10913
889.5	0	1013.3	0		NM_015999.2	ADIPOR1	Homo sapiens adiponectin receptor 1 (ADIPOR1), mRNA.	Double layer of lipid molecules that encloses all cells, and, in eukaryotes, many organelles; may be a single or double lipid bilayer; also includes associated proteins [goid 16020] [evidence IEA]; Penetrating at least one phospholipid bilayer of a membrane. May also refer to the state of being buried in the bilayer with no exposure outside the bilayer. When used to describe a protein, indicates …	The chemical reactions and pathways involving lipids, compounds soluble in an organic solvent but not, or sparingly, in an aqueous solvent. Includes fatty acids; neutral fats, other fatty-acid esters, and soaps; long-chain (fatty) alcohols and waxes; sphingoids and other long-chain bases; glycolipids, phospholipids and sphingolipids; and carotenes, polyprenols, sterols, terpenes and other isopren…	Combining with an extracellular or intracellular messenger to initiate a change in cell activity [goid 4872] [evidence IEA]; Interacting selectively with any hormone, naturally occurring substances secreted by specialized cells that affect the metabolism or behavior of other cells possessing functional receptors for the hormone [goid 42562] [pmid 12802337] [evidence IDA]	ACDCR1; TESBP1A; CGI-45; PAQR1; FLJ42464; FLJ25385; CGI45	TESBP1A; CGI45; ACDCR1; CGI-45; PAQR1; FLJ42464; FLJ25385
1065.2	0	1483.7	0		NM_024551.2	ADIPOR2	Homo sapiens adiponectin receptor 2 (ADIPOR2), mRNA.	Double layer of lipid molecules that encloses all cells, and, in eukaryotes, many organelles; may be a single or double lipid bilayer; also includes associated proteins [goid 16020] [evidence IEA]; Penetrating at least one phospholipid bilayer of a membrane. May also refer to the state of being buried in the bilayer with no exposure outside the bilayer. When used to describe a protein, indicates …	The chemical reactions and pathways involving lipids, compounds soluble in an organic solvent but not, or sparingly, in an aqueous solvent. Includes fatty acids; neutral fats, other fatty-acid esters, and soaps; long-chain (fatty) alcohols and waxes; sphingoids and other long-chain bases; glycolipids, phospholipids and sphingolipids; and carotenes, polyprenols, sterols, terpenes and other isopren…	Combining with an extracellular or intracellular messenger to initiate a change in cell activity [goid 4872] [evidence IEA]; Interacting selectively with any hormone, naturally occurring substances secreted by specialized cells that affect the metabolism or behavior of other cells possessing functional receptors for the hormone [goid 42562] [pmid 12802337] [evidence ISS]; Interacting selectively …	MGC4640; ACDCR2; PAQR2; FLJ21432	MGC4640; PAQR2; FLJ21432; ACDCR2
757	0	2139.2	0		NM_001124.1	ADM	Homo sapiens adrenomedullin (ADM), mRNA.	The space external to the outermost structure of a cell. For cells without external protective or external encapsulating structures this refers to space outside of the plasma membrane. This term covers the host cell environment outside an intracellular parasite [goid 5576] [evidence IEA]; That part of a multicellular organism outside the cells proper, usually taken to be outside the plasma membra…	The chemical reactions and pathways resulting in the formation of the nucleotide cAMP (cyclic AMP, adenosine 3',5'-cyclophosphate) [goid 6171] [pmid 8074714] [evidence TAS]; The chemical reactions and pathways resulting in the formation of progesterone, a steroid hormone produced in the ovary which prepares and maintains the uterus for pregnancy. Also found in plants [goid 6701] [pmid 10822232] […	The action characteristic of a hormone, any substance formed in very small amounts in one specialized organ or group of cells and carried (sometimes in the bloodstream) to another organ or group of cells in the same organism, upon which it has a specific regulatory action. The term was originally applied to agents with a stimulatory physiological action in vertebrate animals (as opposed to a chal…	AM	AM
267.7	0	293.3	0		NM_014913.2	ADNP2	Homo sapiens ADNP homeobox 2 (ADNP2), mRNA.				KIAA0863; ZNF508	KIAA0863; ZNF508
240.9	0	250	0		NM_032804.5	ADO	Homo sapiens 2-aminoethanethiol (cysteamine) dioxygenase (ADO), mRNA.		The process of removal or addition of one or more electrons with or without the concomitant removal or addition of a proton or protons [goid 55114] [evidence IEA]	Interacting selectively with iron (Fe) ions [goid 5506] [evidence IEA]; Catalysis of an oxidation-reduction (redox) reaction, a reversible chemical reaction in which the oxidation state of an atom or atoms within a molecule is altered. One substrate acts as a hydrogen or electron donor and becomes oxidized, while the other acts as hydrogen or electron acceptor and becomes reduced [goid 16491] [ev…	FLJ14547; DKFZp564C046	FLJ14547; C10orf22; DKFZp564C046
355.3	0	294.6	0		NM_000676.2	ADORA2B	Homo sapiens adenosine A2b receptor (ADORA2B), mRNA.	The membrane surrounding a cell that separates the cell from its external environment. It consists of a phospholipid bilayer and associated proteins [goid 5886] [evidence IEA]; Penetrating at least one phospholipid bilayer of a plasma membrane. May also refer to the state of being buried in the bilayer with no exposure outside the bilayer [goid 5887] [pmid 7558011] [evidence TAS]	The initiation of the activity of the inactive enzyme MAP kinase by phosphorylation by a MAPKK [goid 187] [pmid 10101031] [evidence TAS]; A defense response that is mediated by cells [goid 6968] [pmid 10101031] [evidence TAS]; The cascade of processes by which a signal interacts with a receptor, causing a change in the level or activity of a second messenger or other downstream target, and ultima…	Combining with adenosine and transmitting the signal to a heterotrimeric G-protein complex to initiate a change in cell activity [goid 1609] [evidence IEA]; Combining with an extracellular or intracellular messenger to initiate a change in cell activity [goid 4872] [evidence IEA]	ADORA2	ADORA2
341.9	0	329.5	0		NM_031284.3	ADPGK	Homo sapiens ADP-dependent glucokinase (ADPGK), mRNA.	The space external to the outermost structure of a cell. For cells without external protective or external encapsulating structures this refers to space outside of the plasma membrane. This term covers the host cell environment outside an intracellular parasite [goid 5576] [evidence IEA]	The chemical reactions and pathways involving carbohydrates, any of a group of organic compounds based of the general formula Cx(H2O)y. Includes the formation of carbohydrate derivatives by the addition of a carbohydrate residue to another molecule [goid 5975] [evidence IEA]; The chemical reactions and pathways resulting in the breakdown of a monosaccharide (generally glucose) into pyruvate, with…	Interacting selectively with magnesium (Mg) ions [goid 287] [evidence IEA]; Catalysis of the transfer of a group, e.g. a methyl group, glycosyl group, acyl group, phosphorus-containing, or other groups, from one compound (generally regarded as the donor) to another compound (generally regarded as the acceptor). Transferase is the systematic name for any enzyme of EC class 2 [goid 16740] [evidence…	ADP-GK; DKFZP434B195; 2610017G09Rik	ADP-GK; DKFZP434B195; 2610017G09Rik
522.2	0	479.1	0		NM_017825.1	ADPRHL2	Homo sapiens ADP-ribosylhydrolase like 2 (ADPRHL2), mRNA.	A membrane-bounded organelle of eukaryotic cells in which chromosomes are housed and replicated. In most cells, the nucleus contains all of the cell's chromosomes except the organellar chromosomes, and is the site of RNA synthesis and processing. In some species, or in specialized cell types, RNA metabolism or DNA replication may be absent [goid 5634] [evidence IEA]; All of the contents of a cell…		Interacting selectively with magnesium (Mg) ions [goid 287] [evidence IEA]; Catalysis of the hydrolysis of poly(ADP-ribose) at glycosidic (1''-2') linkage of ribose-ribose bond to produce free ADP-ribose [goid 4649] [evidence IEA]; Catalysis of the hydrolysis of various bonds, e.g. C-O, C-N, C-C, phosphoric anhydride bonds, etc. Hydrolase is the systematic name for any enzyme of EC class 3 [goid …	dJ665N4.2; ARH3; FLJ20446	dJ665N4.2; ARH3; FLJ20446
2818.6	0	2373	0		NM_175573.1	ADRM1	Homo sapiens adhesion regulating molecule 1 (ADRM1), transcript variant 2, mRNA.	A large multisubunit complex which catalyzes protein degradation. This complex consists of the barrel shaped proteasome core complex and one or two associated proteins or complexes that act in regulating entry into or exit from the core [goid 502] [pmid 16990800] [evidence IDA]; That fraction of cells, prepared by disruptive biochemical methods, that includes the plasma and other membranes [goid …	The extension of an RNA molecule after transcription initiation at an RNA polymerase II-specific promoter by the addition of ribonucleotides catalyzed by RNA polymerase II [goid 6368] [pmid 11818576] [evidence IMP]; The aggregation, arrangement and bonding together of a mature, active proteasome complex [goid 43248] [pmid 16990800] [evidence IDA]	Catalysis of the activation of the proteasome, a large multisubunit complex which performs regulated ubiquitin-dependent cytosolic and nuclear proteolysis [goid 8538] [pmid 16990800] [evidence IDA]	Rpn13; GP110; MGC29536	Rpn13; GP110; MGC29536
1760.1	0	1678.8	0		NM_000026.1	ADSL	Homo sapiens adenylosuccinate lyase (ADSL), mRNA.	All of the contents of a cell excluding the plasma membrane and nucleus, but including other subcellular structures [goid 5737] [pmid 18029348] [evidence IDA]; All of the contents of a cell excluding the plasma membrane and nucleus, but including other subcellular structures [goid 5737] [pmid 11256614] [evidence IDA]; That part of the cytoplasm that does not contain membranous or particulate subc…	The chemical reactions and pathways resulting in the formation of AMP, adenosine monophosphate [goid 6167] [pmid 11428554] [evidence IDA]; The chemical reactions and pathways resulting in the formation of a purine ribonucleotide, a compound consisting of ribonucleoside (a purine base linked to a ribose sugar) esterified with a phosphate moiety at either the 3' or 5'-hydroxyl group of its glycose …	Catalysis of the cleavage of C-C, C-O, C-N and other bonds by other means than by hydrolysis or oxidation, or conversely adding a group to a double bond. They differ from other enzymes in that two substrates are involved in one reaction direction, but only one in the other direction. When acting on the single substrate, a molecule is eliminated and this generates either a new double bond or a new…
560.9	0	603.6	0		NM_001126.2	ADSS	Homo sapiens adenylosuccinate synthase (ADSS), mRNA.	The part of a cell or its extracellular environment in which a gene product is located. A gene product may be located in one or more parts of a cell and its location may be as specific as a particular macromolecular complex, that is, a stable, persistent association of macromolecules that function together [goid 5575] [evidence ND ]; All of the contents of a cell excluding the plasma membrane and…	Any process involved in the development or functioning of the immune system, an organismal system for calibrated responses to potential internal or invasive threats [goid 2376] [pmid 15786719] [evidence NAS]; The chemical reactions and pathways resulting in the formation of a purine nucleotide, a compound consisting of nucleoside (a purine base linked to a deoxyribose or ribose sugar) esterified …	Interacting selectively with a nucleotide, any compound consisting of a nucleoside that is esterified with (ortho)phosphate or an oligophosphate at any hydroxyl group on the ribose or deoxyribose moiety [goid 166] [evidence IEA]; Interacting selectively with magnesium (Mg) ions [goid 287] [evidence IEA]; Catalysis of the reaction: GTP + IMP + L-aspartate = GDP + phosphate + N6-(1,2-dicarboxyethyl…	ADEH; MGC20404	ADEH; MGC20404
99.3	0	119.1	0		NM_153207.3	AEBP2	Homo sapiens AE binding protein 2 (AEBP2), mRNA.	The living contents of a cell; the matter contained within (but not including) the plasma membrane, usually taken to exclude large vacuoles and masses of secretory or ingested material. In eukaryotes it includes the nucleus and cytoplasm [goid 5622] [evidence IEA]; A membrane-bounded organelle of eukaryotic cells in which chromosomes are housed and replicated. In most cells, the nucleus contains …	The synthesis of either RNA on a template of DNA or DNA on a template of RNA [goid 6350] [evidence IEA]; Any process that modulates the frequency, rate or extent of DNA-dependent transcription [goid 6355] [evidence IEA]; The alteration of DNA or protein in chromatin, which may result in changing the chromatin structure [goid 16568] [evidence IEA]	Interacting selectively with DNA (deoxyribonucleic acid) [goid 3677] [evidence IEA]; Interacting selectively with zinc (Zn) ions [goid 8270] [evidence IEA]; Interacting selectively with any metal ion [goid 46872] [evidence IEA]	MGC17922	MGC17922
141.4	0	85.3	0		NM_022767.3	AEN	Homo sapiens apoptosis enhancing nuclease (AEN), mRNA.
147.4	0	168.2	0		NM_014423.2	AFF4	Homo sapiens AF4/FMR2 family, member 4 (AFF4), mRNA.	A membrane-bounded organelle of eukaryotic cells in which chromosomes are housed and replicated. In most cells, the nucleus contains all of the cell's chromosomes except the organellar chromosomes, and is the site of RNA synthesis and processing. In some species, or in specialized cell types, RNA metabolism or DNA replication may be absent [goid 5634] [evidence IEA]	The synthesis of either RNA on a template of DNA or DNA on a template of RNA [goid 6350] [evidence IEA]; Any process that modulates the frequency, rate or extent of DNA-dependent transcription [goid 6355] [evidence IEA]; The synthesis of RNA from a DNA template by RNA polymerase II (Pol II), originating at a Pol II-specific promoter. Includes transcription of messenger RNA (mRNA) and certain smal…	The function of binding to a specific DNA sequence in order to modulate transcription. The transcription factor may or may not also interact selectively with a protein or macromolecular complex [goid 3700] [pmid 10588740] [evidence TAS]	AF5Q31; MGC75036; MCEF	AF5Q31; MGC75036; MCEF
682.8	0	774.5	0		NM_006796.1	AFG3L2	Homo sapiens AFG3 ATPase family gene 3-like 2 (yeast) (AFG3L2), nuclear gene encoding mitochondrial protein, mRNA.	All of the contents of a cell excluding the plasma membrane and nucleus, but including other subcellular structures [goid 5737] [pmid 18029348] [evidence IDA]; A semiautonomous, self replicating organelle that occurs in varying numbers, shapes, and sizes in the cytoplasm of virtually all eukaryotic cells. It is notably the site of tissue respiration [goid 5739] [pmid 10395799] [evidence TAS]; The…	The hydrolysis of a peptide bond or bonds within a protein [goid 6508] [evidence IEA]; The chemical reactions and pathways resulting in the breakdown of a protein by the destruction of the native, active configuration, with or without the hydrolysis of peptide bonds [goid 30163] [evidence IEA]	Interacting selectively with a nucleotide, any compound consisting of a nucleoside that is esterified with (ortho)phosphate or an oligophosphate at any hydroxyl group on the ribose or deoxyribose moiety [goid 166] [evidence IEA]; Catalysis of the hydrolysis of internal, alpha-peptide bonds in a polypeptide chain by a mechanism in which water acts as a nucleophile, one or two metal ions hold the w…	FLJ25993	FLJ25993
128.3	0	159.5	0		NM_017657.3	AFTPH	Homo sapiens aftiphilin (AFTPH), transcript variant 2, mRNA.	All of the contents of a cell excluding the plasma membrane and nucleus, but including other subcellular structures [goid 5737] [evidence IEA]; That part of the cytoplasm that does not contain membranous or particulate subcellular components [goid 5829] [pmid 15758025] [evidence IDA]; An AP-type membrane coat adaptor complex that consists of beta1, gamma1, mu1 and sigma1 subunits and links clathr…	The directed movement of proteins into, out of, within or between cells [goid 15031] [evidence IEA]	Interacting selectively with a clathrin heavy or light chain, the main components of the coat of coated vesicles and coated pits, and which also occurs in synaptic vesicles [goid 30276] [pmid 15758025] [evidence IDA]	MGC33965; FLJ23793; Nbla10388; FLJ20080	MGC33965; FLJ23793; Nbla10388; FLJ20080
166.1	0	232.8	0		NM_000027.2	AGA	Homo sapiens aspartylglucosaminidase (AGA), mRNA.	A cytoplasmic, membrane-bounded organelle that is found in most animal cells and that contains a variety of hydrolases, most of which have their maximal activities in the pH range 5-6. The contained enzymes display latency if properly isolated. About 40 different lysosomal hydrolases are known and lysosomes have a great variety of morphologies and functions [goid 5764] [pmid 2401370] [evidence NA…	The removal of sugar residues from a glycosylated protein [goid 6517] [pmid 2775174] [evidence TAS]	Catalysis of the reaction: N(4)-(beta-N-acetyl-D-glucosaminyl)-L-asparagine + H2O = N-acetyl-beta-glucosaminylamine + L-aspartate [goid 3948] [pmid 1703489] [evidence TAS]; Catalysis of the hydrolysis of various bonds, e.g. C-O, C-N, C-C, phosphoric anhydride bonds, etc. Hydrolase is the systematic name for any enzyme of EC class 3 [goid 16787] [evidence IEA]	AGU; ASRG; GA	AGU; ASRG; GA
224.3	0	240.6	0		NM_001077686.1	AGAP8	Homo sapiens ArfGAP with GTPase domain, ankyrin repeat and PH domain 8 (AGAP8), mRNA.
254	0	254.1	0		NM_018238.2	AGK	Homo sapiens acylglycerol kinase (AGK), mRNA.	A semiautonomous, self replicating organelle that occurs in varying numbers, shapes, and sizes in the cytoplasm of virtually all eukaryotic cells. It is notably the site of tissue respiration [goid 5739] [evidence IEA]; Double layer of lipid molecules that encloses all cells, and, in eukaryotes, many organelles; may be a single or double lipid bilayer; also includes associated proteins [goid 1602…	The initiation of the activity of the inactive enzyme protein kinase C as the result of a series of molecular signals generated as a consequence of a G-protein coupled receptor binding to its physiological ligand [goid 7205] [evidence IEA]; The process of introducing one or more phosphate groups into a lipid, any member of a group of substances soluble in lipid solvents but only sparingly soluble…	Interacting selectively with a nucleotide, any compound consisting of a nucleoside that is esterified with (ortho)phosphate or an oligophosphate at any hydroxyl group on the ribose or deoxyribose moiety [goid 166] [evidence IEA]; Catalysis of the reaction: ATP + ceramide = ADP + ceramide 1-phosphate [goid 1729] [evidence IEA]; Catalysis of the reaction: NTP + 1,2-diacylglycerol = NDP + 1,2-diacyl…	MULK; FLJ10842	MULK; FLJ10842
320.3	0	334.2	0		NM_001012727.1	AGPAT2	Homo sapiens 1-acylglycerol-3-phosphate O-acyltransferase 2 (lysophosphatidic acid acyltransferase, beta) (AGPAT2), transcript variant 2, mRNA.	The irregular network of unit membranes, visible only by electron microscopy, that occurs in the cytoplasm of many eukaryotic cells. The membranes form a complex meshwork of tubular channels, which are often expanded into slitlike cavities called cisternae. The ER takes two forms, rough (or granular), with ribosomes adhering to the outer surface, and smooth (with no ribosomes attached) [goid 5783…	The chemical reactions and pathways resulting in the formation of phosphatidic acid, any derivative of glycerol phosphate in which both the remaining hydroxyl groups of the glycerol moiety are esterified with fatty acids [goid 6654] [pmid 9212163] [evidence TAS]; The chemical reactions and pathways, including anabolism and catabolism, by which living organisms transform chemical substances. Metab…	Catalysis of the reaction: acyl-CoA + 1-acyl-sn-glycerol 3-phosphate = CoA + 1,2-diacyl-sn-glycerol 3-phosphate [goid 3841] [evidence ISS]; Catalysis of the reaction: acyl-CoA + 1-acyl-sn-glycerol 3-phosphate = CoA + 1,2-diacyl-sn-glycerol 3-phosphate [goid 3841] [pmid 9461603] [evidence NAS]; Catalysis of the generalized reaction: acyl-carrier + reactant = acyl-reactant + carrier [goid 8415] [ev…	LPAAB; LPAAT-beta; BSCL1; BSCL; 1-AGPAT2	LPAAB; BSCL1; 1-AGPAT2; LPAAT-beta; BSCL
78.7	0	126.5	0		NM_018361.2	AGPAT5	Homo sapiens 1-acylglycerol-3-phosphate O-acyltransferase 5 (lysophosphatidic acid acyltransferase, epsilon) (AGPAT5), mRNA.	The part of a cell or its extracellular environment in which a gene product is located. A gene product may be located in one or more parts of a cell and its location may be as specific as a particular macromolecular complex, that is, a stable, persistent association of macromolecules that function together [goid 5575] [evidence ND ]; A semiautonomous, self replicating organelle that occurs in var…	The chemical reactions and pathways, including anabolism and catabolism, by which living organisms transform chemical substances. Metabolic processes typically transform small molecules, but also include macromolecular processes such as DNA repair and replication, and protein synthesis and degradation [goid 8152] [evidence IEA]; The chemical reactions and pathways resulting in the formation of ph…	Catalysis of the reaction: acyl-CoA + 1-acyl-sn-glycerol 3-phosphate = CoA + 1,2-diacyl-sn-glycerol 3-phosphate [goid 3841] [pmid 15367102] [evidence NAS]; Catalysis of the generalized reaction: acyl-carrier + reactant = acyl-reactant + carrier [goid 8415] [evidence IEA]; Catalysis of the transfer of a group, e.g. a methyl group, glycosyl group, acyl group, phosphorus-containing, or other groups,…	1-AGPAT5; LPAAT-epsilon; LPAAT-e	1-AGPAT5; LPAAT-epsilon; LPAAT-e
621.4	0	475.3	0		NM_032717.3	AGPAT9	Homo sapiens 1-acylglycerol-3-phosphate O-acyltransferase 9 (AGPAT9), mRNA.	The irregular network of unit membranes, visible only by electron microscopy, that occurs in the cytoplasm of many eukaryotic cells. The membranes form a complex meshwork of tubular channels, which are often expanded into slitlike cavities called cisternae. The ER takes two forms, rough (or granular), with ribosomes adhering to the outer surface, and smooth (with no ribosomes attached) [goid 5783…	The chemical reactions and pathways, including anabolism and catabolism, by which living organisms transform chemical substances. Metabolic processes typically transform small molecules, but also include macromolecular processes such as DNA repair and replication, and protein synthesis and degradation [goid 8152] [evidence IEA]; The chemical reactions and pathways resulting in the formation of ph…	Catalysis of the reaction: acyl-CoA + 1-acyl-sn-glycerol 3-phosphate = CoA + 1,2-diacyl-sn-glycerol 3-phosphate [goid 3841] [evidence IEA]; Catalysis of the generalized reaction: acyl-carrier + reactant = acyl-reactant + carrier [goid 8415] [evidence IEA]; Catalysis of the transfer of a group, e.g. a methyl group, glycosyl group, acyl group, phosphorus-containing, or other groups, from one compou…	MAG1; AGPAT8; LPAAT-theta; GPAT3; MGC11324	MAG1; AGPAT8; LPAAT-theta; GPAT3; MGC11324
181.8	0	224.9	0		NM_003659.1	AGPS	Homo sapiens alkylglycerone phosphate synthase (AGPS), mRNA.	A small, membrane-bounded organelle that uses dioxygen (O2) to oxidize organic molecules; contains some enzymes that produce and others that degrade hydrogen peroxide (H2O2) [goid 5777] [pmid 9553082] [evidence IDA]; The lipid bilayer surrounding a peroxisome [goid 5778] [evidence IEA]; That part of the cytoplasm that does not contain membranous or particulate subcellular components [goid 5829] […	The chemical reactions and pathways involving lipids, compounds soluble in an organic solvent but not, or sparingly, in an aqueous solvent. Includes fatty acids; neutral fats, other fatty-acid esters, and soaps; long-chain (fatty) alcohols and waxes; sphingoids and other long-chain bases; glycolipids, phospholipids and sphingolipids; and carotenes, polyprenols, sterols, terpenes and other isopren…	Catalysis of the reaction: 1-acyl-glycerone 3-phosphate + a long-chain alcohol = 1-alkyl-glycerone 3-phosphate + a long-chain acid anion [goid 8609] [pmid 9553082] [evidence IDA]; Catalysis of an oxidation-reduction (redox) reaction, a reversible chemical reaction in which the oxidation state of an atom or atoms within a molecule is altered. One substrate acts as a hydrogen or electron donor and …	ADHAPS; ADAP-S; ADPS; ALDHPSY; ADAS	ADHAPS; ADAP-S; ADPS; ALDHPSY; ADAS
387.5	0	556.1	0		NM_006408.3	AGR2	Homo sapiens anterior gradient homolog 2 (Xenopus laevis) (AGR2), mRNA.	The space external to the outermost structure of a cell. For cells without external protective or external encapsulating structures this refers to space outside of the plasma membrane. This term covers the host cell environment outside an intracellular parasite [goid 5576] [evidence IEA]; All of the contents of a cell excluding the plasma membrane and nucleus, but including other subcellular stru…
223.1	0	200.6	0		NM_001040194.1	AGTRAP	Homo sapiens angiotensin II receptor-associated protein (AGTRAP), transcript variant 2, mRNA.	The lipid bilayer surrounding any of the compartments of the Golgi apparatus [goid 139] [evidence IEA]; The irregular network of unit membranes, visible only by electron microscopy, that occurs in the cytoplasm of many eukaryotic cells. The membranes form a complex meshwork of tubular channels, which are often expanded into slitlike cavities called cisternae. The ER takes two forms, rough (or gra…		Combining with an extracellular or intracellular messenger to initiate a change in cell activity [goid 4872] [evidence IEA]	MGC29646; ATRAP	ATRAP; MGC29646
4285.4	0	4575.7	0		NM_000687.1	AHCY	Homo sapiens S-adenosylhomocysteine hydrolase (AHCY), mRNA.	All of the contents of a cell excluding the plasma membrane and nucleus, but including other subcellular structures [goid 5737] [evidence NAS]; That part of the cytoplasm that does not contain membranous or particulate subcellular components [goid 5829] [evidence IEA]; A tissue-specific, membrane-bounded cytoplasmic organelle within which melanin pigments are synthesized and stored. Melanosomes a…	The chemical reactions and pathways involving compounds containing a single carbon atom [goid 6730] [evidence NAS]; The chemical reactions and pathways, including anabolism and catabolism, by which living organisms transform chemical substances. Metabolic processes typically transform small molecules, but also include macromolecular processes such as DNA repair and replication, and protein synthe…	Catalysis of the reaction: S-adenosyl-L-homocysteine + H2O = adenosine + L-homocysteine [goid 4013] [pmid 2596825] [evidence TAS]; Interacting selectively with copper (Cu) ions [goid 5507] [evidence IEA]; Catalysis of the hydrolysis of various bonds, e.g. C-O, C-N, C-C, phosphoric anhydride bonds, etc. Hydrolase is the systematic name for any enzyme of EC class 3 [goid 16787] [evidence IEA]; Inte…	SAHH	SAHH
839.4	0	1050	0		NM_006621.3	AHCYL1	Homo sapiens adenosylhomocysteinase-like 1 (AHCYL1), mRNA.	The irregular network of unit membranes, visible only by electron microscopy, that occurs in the cytoplasm of many eukaryotic cells. The membranes form a complex meshwork of tubular channels, which are often expanded into slitlike cavities called cisternae. The ER takes two forms, rough (or granular), with ribosomes adhering to the outer surface, and smooth (with no ribosomes attached) [goid 5783…	The chemical reactions and pathways involving compounds containing a single carbon atom [goid 6730] [evidence IEA]; The chemical reactions and pathways, including anabolism and catabolism, by which living organisms transform chemical substances. Metabolic processes typically transform small molecules, but also include macromolecular processes such as DNA repair and replication, and protein synthe…	Catalysis of the reaction: S-adenosyl-L-homocysteine + H2O = adenosine + L-homocysteine [goid 4013] [evidence IEA]; The selective, often stoichiometric, interaction of a molecule with one or more specific sites on another molecule [goid 5488] [evidence IEA]; Catalysis of the hydrolysis of various bonds, e.g. C-O, C-N, C-C, phosphoric anhydride bonds, etc. Hydrolase is the systematic name for any …	XPVKONA; PRO0233; IRBIT; DCAL	XPVKONA; PRO0233; IRBIT; DCAL
78.6	0	101.9	0		NM_015328.1	AHCYL2	Homo sapiens S-adenosylhomocysteine hydrolase-like 2 (AHCYL2), mRNA.		The chemical reactions and pathways involving compounds containing a single carbon atom [goid 6730] [evidence IEA]; The chemical reactions and pathways, including anabolism and catabolism, by which living organisms transform chemical substances. Metabolic processes typically transform small molecules, but also include macromolecular processes such as DNA repair and replication, and protein synthe…	Catalysis of the reaction: S-adenosyl-L-homocysteine + H2O = adenosine + L-homocysteine [goid 4013] [evidence IEA]; The selective, often stoichiometric, interaction of a molecule with one or more specific sites on another molecule [goid 5488] [evidence IEA]; Catalysis of the hydrolysis of various bonds, e.g. C-O, C-N, C-C, phosphoric anhydride bonds, etc. Hydrolase is the systematic name for any …	KIAA0828; FLJ21719	KIAA0828; FLJ21719
82	0	114.8	0		NM_017651.3	AHI1	Homo sapiens Abelson helper integration site 1 (AHI1), mRNA.				FLJ14023; FLJ20069; DKFZp686J1653; JBTS3; dJ71N10.1; ORF1; AHI-1	FLJ14023; FLJ20069; DKFZp686J1653; JBTS3; dJ71N10.1; ORF1; AHI-1
1149.1	0	1392.5	0		NM_024060.2	AHNAK	Homo sapiens AHNAK nucleoprotein (AHNAK), transcript variant 1, mRNA.	A membrane-bounded organelle of eukaryotic cells in which chromosomes are housed and replicated. In most cells, the nucleus contains all of the cell's chromosomes except the organellar chromosomes, and is the site of RNA synthesis and processing. In some species, or in specialized cell types, RNA metabolism or DNA replication may be absent [goid 5634] [pmid 1608957] [evidence NAS]	The process whose specific outcome is the progression of nervous tissue over time, from its formation to its mature state [goid 7399] [evidence NAS]	Interacting selectively with any protein or protein complex (a complex of two or more proteins that may include other nonprotein molecules) [goid 5515] [evidence IEA]; Interacting selectively with any protein or protein complex (a complex of two or more proteins that may include other nonprotein molecules) [goid 5515] [evidence IEA]	MGC5395; AHNAKRS	MGC5395; AHNAKRS
243.7	0	295.3	0		NM_138420.2	AHNAK2	Homo sapiens AHNAK nucleoprotein 2 (AHNAK2), mRNA.	A membrane-bounded organelle of eukaryotic cells in which chromosomes are housed and replicated. In most cells, the nucleus contains all of the cell's chromosomes except the organellar chromosomes, and is the site of RNA synthesis and processing. In some species, or in specialized cell types, RNA metabolism or DNA replication may be absent [goid 5634] [evidence IEA]; All of the contents of a cell…	The process in which the cytoplasm of the outermost cells of the vertebrate epidermis is replaced by keratin. Keratinization occurs in the stratum corneum, feathers, hair, claws, nails, hooves, and horns [goid 31424] [evidence IEA]	Interacting selectively with any protein or protein complex (a complex of two or more proteins that may include other nonprotein molecules) [goid 5515] [evidence IEA]	KIAA2019; C14orf78	KIAA2019; C14orf78
1155.8	0	1395.5	0		NM_001621.2	AHR	Homo sapiens aryl hydrocarbon receptor (AHR), mRNA.	A membrane-bounded organelle of eukaryotic cells in which chromosomes are housed and replicated. In most cells, the nucleus contains all of the cell's chromosomes except the organellar chromosomes, and is the site of RNA synthesis and processing. In some species, or in specialized cell types, RNA metabolism or DNA replication may be absent [goid 5634] [pmid 10395741] [evidence IDA]; All of the co…	Any process that modulates the frequency, rate or extent of DNA-dependent transcription [goid 6355] [pmid 10395741] [evidence IDA]; The synthesis of RNA from a DNA template by RNA polymerase II (Pol II), originating at a Pol II-specific promoter. Includes transcription of messenger RNA (mRNA) and certain small nuclear RNAs (snRNAs) [goid 6366] [pmid 10395741] [evidence IDA]; A form of programmed …	The function of binding to a specific DNA sequence in order to modulate transcription. The transcription factor may or may not also interact selectively with a protein or macromolecular complex [goid 3700] [pmid 11782478] [evidence IDA]; A ligand-dependent receptor found in the nucleus of the cell [goid 4879] [pmid 10395741] [evidence IDA]; Interacting selectively with a transcription factor, any…
848.9	0	731.4	0		NM_012111.1	AHSA1	Homo sapiens AHA1, activator of heat shock 90kDa protein ATPase homolog 1 (yeast) (AHSA1), mRNA.	All of the contents of a cell excluding the plasma membrane and nucleus, but including other subcellular structures [goid 5737] [evidence ISS]; The irregular network of unit membranes, visible only by electron microscopy, that occurs in the cytoplasm of many eukaryotic cells. The membranes form a complex meshwork of tubular channels, which are often expanded into slitlike cavities called cisterna…	The process of assisting in the covalent and noncovalent assembly of single chain polypeptides or multisubunit complexes into the correct tertiary structure [goid 6457] [evidence ISS]; A change in state or activity of a cell or an organism (in terms of movement, secretion, enzyme production, gene expression, etc.) as a result of a disturbance in organismal or cellular homeostasis, usually, but no…	Functions to increase the rate of ATP hydrolysis [goid 1671] [evidence ISS]; Increases the activity of a molecular chaperone [goid 30189] [evidence ISS]; Interacting selectively with a chaperone protein, a class of proteins that bind to nascent or unfolded polypeptides and ensure correct folding or transport [goid 51087] [pmid 12504007] [evidence IDA]	p38; C14orf3; AHA1	p38; C14orf3; AHA1
200.7	0	292.7	0		NM_152392.1	AHSA2	Homo sapiens AHA1, activator of heat shock 90kDa protein ATPase homolog 2 (yeast) (AHSA2), mRNA.	All of the contents of a cell excluding the plasma membrane and nucleus, but including other subcellular structures [goid 5737] [evidence IEA]; All of the contents of a cell excluding the plasma membrane and nucleus, but including other subcellular structures [goid 5737] [evidence IEA]	A change in state or activity of a cell or an organism (in terms of movement, secretion, enzyme production, gene expression, etc.) as a result of a disturbance in organismal or cellular homeostasis, usually, but not necessarily, exogenous (e.g. temperature, humidity, ionizing radiation) [goid 6950] [evidence IEA]; A change in state or activity of a cell or an organism (in terms of movement, secre…	Functions to increase the rate of ATP hydrolysis [goid 1671] [evidence IEA]; Increases the activity of a molecular chaperone [goid 30189] [evidence IEA]; Interacting selectively with a chaperone protein, a class of proteins that bind to nascent or unfolded polypeptides and ensure correct folding or transport [goid 51087] [evidence IEA]; Functions to increase the rate of ATP hydrolysis [goid 1671]…	DKFZp564C236; Hch1	DKFZp564C236; Hch1
1297.4	0	1429	0		NM_022831.2	AIDA	Homo sapiens axin interactor, dorsalization associated (AIDA), mRNA.	The part of a cell or its extracellular environment in which a gene product is located. A gene product may be located in one or more parts of a cell and its location may be as specific as a particular macromolecular complex, that is, a stable, persistent association of macromolecules that function together [goid 5575] [evidence ND ]	The biological process whose specific outcome is the progression of a multicellular organism over time from an initial condition (e.g. a zygote or a young adult) to a later condition (e.g. a multicellular animal or an aged adult) [goid 7275] [evidence IEA]; The regionalization process by which the areas along the dorsal/ventral axis are established that will lead to differences in cell differenti…	Interacting selectively with any protein or protein complex (a complex of two or more proteins that may include other nonprotein molecules) [goid 5515] [evidence ISS]	RP11-378J18.7; FLJ32421; FLJ12806	RP11-378J18.7; FLJ32421; FLJ12806
148.9	0	165.2	0		NM_016108.2	AIG1	Homo sapiens androgen-induced 1 (AIG1), mRNA.	Double layer of lipid molecules that encloses all cells, and, in eukaryotes, many organelles; may be a single or double lipid bilayer; also includes associated proteins [goid 16020] [evidence IEA]; Penetrating at least one phospholipid bilayer of a membrane. May also refer to the state of being buried in the bilayer with no exposure outside the bilayer. When used to describe a protein, indicates …			FLJ10485; dJ95L4.1; RP1-95L4.1; DKFZp686F03136; AIG-1	FLJ10485; RP1-95L4.1; DKFZp686F03136; dJ95L4.1; AIG-1
2814.5	0	2268.1	0		NM_006303.2	AIMP2	Homo sapiens aminoacyl tRNA synthetase complex-interacting multifunctional protein 2 (AIMP2), mRNA.				AIMP2; PRO0992; P38	AIMP2; PRO0992; P38
780.4	0	682	0		NM_003977.1	AIP	Homo sapiens aryl hydrocarbon receptor interacting protein (AIP), mRNA.	That fraction of cells, prepared by disruptive biochemical methods, that includes the plasma and other membranes [goid 5624] [evidence IEA]; That fraction of cells, prepared by disruptive biochemical methods, that includes the plasma and other membranes [goid 5624] [evidence IEA]; A membrane-bounded organelle of eukaryotic cells in which chromosomes are housed and replicated. In most cells, the n…	The process of assisting in the covalent and noncovalent assembly of single chain polypeptides or multisubunit complexes into the correct tertiary structure [goid 6457] [evidence IEA]; The chemical reactions and pathways involving a xenobiotic compound, a compound foreign to living organisms. Used of chemical compounds, e.g. a xenobiotic chemical, such as a pesticide [goid 6805] [evidence IEA]; T…	The function that links a sequence-specific transcription factor to the core RNA polymerase II complex but does not bind DNA itself [goid 3712] [evidence IEA]; Combining with an extracellular or intracellular messenger to initiate a change in cell activity [goid 4872] [evidence IEA]; Interacting selectively with any protein or protein complex (a complex of two or more proteins that may include ot…	ARA9; FKBP16; XAP2; SMTPHN; FKBP37	FKBP16; FKBP37; ARA9; XAP2; SMTPHN
129	0	87.3	0		NM_000476.1	AK1	Homo sapiens adenylate kinase 1 (AK1), mRNA.	A membrane-bounded organelle of eukaryotic cells in which chromosomes are housed and replicated. In most cells, the nucleus contains all of the cell's chromosomes except the organellar chromosomes, and is the site of RNA synthesis and processing. In some species, or in specialized cell types, RNA metabolism or DNA replication may be absent [goid 5634] [pmid 18029348] [evidence IDA]; All of the co…	The chemical reactions and pathways involving nucleobases, nucleosides, nucleotides and nucleic acids [goid 6139] [evidence IEA]; The chemical reactions and pathways involving ATP, adenosine triphosphate, a universally important coenzyme and enzyme regulator [goid 46034] [evidence IEA]; The chemical reactions and pathways involving nucleobases, nucleosides, nucleotides and nucleic acids [goid 613…	Interacting selectively with a nucleotide, any compound consisting of a nucleoside that is esterified with (ortho)phosphate or an oligophosphate at any hydroxyl group on the ribose or deoxyribose moiety [goid 166] [evidence IEA]; Catalysis of the reaction: ATP + AMP = 2 ADP [goid 4017] [pmid 2542324] [evidence TAS]; Interacting selectively with any protein or protein complex (a complex of two or …
1484.2	0	1183.1	0		NM_013411.3	AK2	Homo sapiens adenylate kinase 2 (AK2), transcript variant AK2B, mRNA.	A semiautonomous, self replicating organelle that occurs in varying numbers, shapes, and sizes in the cytoplasm of virtually all eukaryotic cells. It is notably the site of tissue respiration [goid 5739] [evidence IEA]; The inner, i.e. lumen-facing, lipid bilayer of the mitochondrial envelope. It is highly folded to form cristae [goid 5743] [evidence IEA]; The region between the inner and outer l…	The chemical reactions and pathways involving nucleobases, nucleosides, nucleotides and nucleic acids [goid 6139] [evidence IEA]	Interacting selectively with a nucleotide, any compound consisting of a nucleoside that is esterified with (ortho)phosphate or an oligophosphate at any hydroxyl group on the ribose or deoxyribose moiety [goid 166] [evidence IEA]; Catalysis of the reaction: ATP + AMP = 2 ADP [goid 4017] [pmid 9504408] [evidence TAS]; Interacting selectively with ATP, adenosine 5'-triphosphate, a universally import…	ADK2	ADK2
430.9	0	555.5	0		NM_016282.2	AK3	Homo sapiens adenylate kinase 3 (AK3), nuclear gene encoding mitochondrial protein, mRNA.	A semiautonomous, self replicating organelle that occurs in varying numbers, shapes, and sizes in the cytoplasm of virtually all eukaryotic cells. It is notably the site of tissue respiration [goid 5739] [evidence ISS]; The gel-like material, with considerable fine structure, that lies in the matrix space, or lumen, of a mitochondrion. It contains the enzymes of the tricarboxylic acid cycle and, …	The chemical reactions and pathways involving nucleobases, nucleosides, nucleotides and nucleic acids [goid 6139] [evidence IEA]; The chemical reactions and pathways involving nucleobases, nucleosides, nucleotides and nucleic acids [goid 6139] [evidence IEA]	Interacting selectively with a nucleotide, any compound consisting of a nucleoside that is esterified with (ortho)phosphate or an oligophosphate at any hydroxyl group on the ribose or deoxyribose moiety [goid 166] [evidence IEA]; Catalysis of the reaction: ATP + AMP = 2 ADP [goid 4017] [evidence IEA]; Interacting selectively with ATP, adenosine 5'-triphosphate, a universally important coenzyme an…	AKL3L1; AK6; AKL3L; AK3L1; FIX	AKL3L1; AK6; AKL3L; AK3L1; FIX
45.4	0	55.1	0		NM_007200.3	AKAP13	Homo sapiens A kinase (PRKA) anchor protein 13 (AKAP13), transcript variant 3, mRNA.	The living contents of a cell; the matter contained within (but not including) the plasma membrane, usually taken to exclude large vacuoles and masses of secretory or ingested material. In eukaryotes it includes the nucleus and cytoplasm [goid 5622] [evidence IEA]; The part of a cell or its extracellular environment in which a gene product is located. A gene product may be located in one or more …	A series of reactions within the cell that occur as a result of a single trigger reaction or compound [goid 7242] [evidence IEA]; Any process that modulates the frequency, rate or extent of Rho protein signal transduction [goid 35023] [evidence IEA]; A series of reactions within the cell that occur as a result of a single trigger reaction or compound [goid 7242] [evidence IEA]; Any process specif…	Stimulates the exchange of guanyl nucleotides by a GTPase of the Rho family. Under normal cellular physiological conditions, the concentration of GTP is higher than that of GDP, favoring the replacement of GDP by GTP in association with the GTPase [goid 5089] [evidence IEA]; Interacting selectively with calcium ions (Ca2+) [goid 5509] [evidence IEA]; Catalysis of the reaction: ATP + a protein = A…	HA-3; FLJ11952; BRX; FLJ43341; c-lbc; PROTO-LB; Ht31; LBC; AKAP-Lbc; PROTO-LBC	HA-3; FLJ11952; BRX; FLJ43341; c-lbc; PROTO-LB; Ht31; LBC; AKAP-Lbc; PROTO-LBC
150.4	0	174.6	0		NM_005858.2	AKAP8	Homo sapiens A kinase (PRKA) anchor protein 8 (AKAP8), mRNA.	A highly compacted molecule of DNA and associated proteins resulting in a cytologically distinct structure [goid 793] [evidence IEA]; The pronucleus originating from the ovum that is being fertilized [goid 1939] [evidence IEA]; The living contents of a cell; the matter contained within (but not including) the plasma membrane, usually taken to exclude large vacuoles and masses of secretory or inge…	Progression through mitosis, the division of the eukaryotic cell nucleus to produce two daughter nuclei that, usually, contain the identical chromosome complement to their mother [goid 7067] [pmid 9473338] [evidence TAS]; The cell cycle process whereby chromatin structure is compacted prior to mitosis in eukaryotic cells [goid 7076] [evidence IEA]; The cascade of processes by which a signal inter…	Interacting selectively with DNA (deoxyribonucleic acid) [goid 3677] [evidence IEA]; Interacting selectively with zinc (Zn) ions [goid 8270] [evidence IEA]; Interacting selectively with any metal ion [goid 46872] [evidence IEA]	AKAP95; DKFZp586B1222	AKAP95; DKFZp586B1222
371.2	0	317	0		NM_018064.2	AKIRIN2	Homo sapiens akirin 2 (AKIRIN2), mRNA.				FLJ10342; dJ486L4.2	FLJ10342; dJ486L4.2
5218.8	0	4786.5	0		NM_001628.2	AKR1B1	Homo sapiens aldo-keto reductase family 1, member B1 (aldose reductase) (AKR1B1), mRNA.	That part of a multicellular organism outside the cells proper, usually taken to be outside the plasma membranes, and occupied by fluid [goid 5615] [pmid 2112546] [evidence TAS]; All of the contents of a cell excluding the plasma membrane and nucleus, but including other subcellular structures [goid 5737] [evidence IEA]; That part of the cytoplasm that does not contain membranous or particulate s…	The chemical reactions and pathways involving carbohydrates, any of a group of organic compounds based of the general formula Cx(H2O)y. Includes the formation of carbohydrate derivatives by the addition of a carbohydrate residue to another molecule [goid 5975] [pmid 2112546] [evidence TAS]; A change in state or activity of a cell or an organism (in terms of movement, secretion, enzyme production,…	Catalysis of the reaction: an alditol + NADP+ = an aldose + NADPH + H+ [goid 4032] [pmid 8645003] [evidence EXP]; Catalysis of the reaction: an alditol + NADP+ = an aldose + NADPH + H+ [goid 4032] [pmid 2112546] [evidence TAS]; Interacting selectively with any protein or protein complex (a complex of two or more proteins that may include other nonprotein molecules) [goid 5515] [pmid 17353931] [ev…	ALDR1; MGC1804; ALR2; AR; ADR	ALDR1; MGC1804; ALR2; AR; ADR
1004.4	0	1103.8	0		NM_003739.4	AKR1C3	Homo sapiens aldo-keto reductase family 1, member C3 (3-alpha hydroxysteroid dehydrogenase, type II) (AKR1C3), mRNA.	The living contents of a cell; the matter contained within (but not including) the plasma membrane, usually taken to exclude large vacuoles and masses of secretory or ingested material. In eukaryotes it includes the nucleus and cytoplasm [goid 5622] [pmid 11256614] [evidence IDA]; All of the contents of a cell excluding the plasma membrane and nucleus, but including other subcellular structures […	The chemical reactions and pathways involving prostaglandins, any of a group of biologically active metabolites which contain a cyclopentane ring due to the formation of a bond between two carbons of a fatty acid. They have a wide range of biological activities [goid 6693] [pmid 9792917] [evidence TAS]; The process of removal or addition of one or more electrons with or without the concomitant re…	Catalysis of the NADPH-dependent reduction of carbonyl compounds [goid 4033] [pmid 9792917] [evidence TAS]; Catalysis of an oxidation-reduction (redox) reaction, a reversible chemical reaction in which the oxidation state of an atom or atoms within a molecule is altered. One substrate acts as a hydrogen or electron donor and becomes oxidized, while the other acts as hydrogen or electron acceptor …	HAKRB; hluPGFS; DD3; HSD17B5; HAKRe; KIAA0119; HA1753; DDX	HAKRB; hluPGFS; DD3; HSD17B5; HAKRe; KIAA0119; HA1753; DDX
1815	0	1953.4	0		NM_003689.2	AKR7A2	Homo sapiens aldo-keto reductase family 7, member A2 (aflatoxin aldehyde reductase) (AKR7A2), mRNA.	A compound membranous cytoplasmic organelle of eukaryotic cells, consisting of flattened, ribosome-free vesicles arranged in a more or less regular stack. The Golgi apparatus differs from the endoplasmic reticulum in often having slightly thicker membranes, appearing in sections as a characteristic shallow semicircle so that the convex side (cis or entry face) abuts the endoplasmic reticulum, sec…	The chemical reactions and pathways involving carbohydrates, any of a group of organic compounds based of the general formula Cx(H2O)y. Includes the formation of carbohydrate derivatives by the addition of a carbohydrate residue to another molecule [goid 5975] [pmid 9576847] [evidence TAS]; The chemical reactions and pathways involving aldehydes, any organic compound with the formula R-CH=O, as c…	Catalysis of the reaction: an alditol + NADP+ = an aldose + NADPH + H+ [goid 4032] [pmid 9576847] [evidence TAS]; Any molecular entity that serves as an electron acceptor and electron donor in an electron transport system [goid 9055] [pmid 9576847] [evidence TAS]; Catalysis of an oxidation-reduction (redox) reaction, a reversible chemical reaction in which the oxidation state of an atom or atoms …	AFAR1; AKR7; AFAR; AFB1-AR1	AFAR1; AKR7; AFAR; AFB1-AR1
79	0	80.1	0		NM_032375.2	AKT1S1	Homo sapiens AKT1 substrate 1 (proline-rich) (AKT1S1), mRNA.	All of the contents of a cell excluding the plasma membrane and nucleus, but including other subcellular structures [goid 5737] [evidence IEA]; Any constituent part of cytosol, that part of the cytoplasm that does not contain membranous or particulate subcellular components [goid 44445] [evidence ISS]; Any constituent part of cytosol, that part of the cytoplasm that does not contain membranous or…	Any process that modulates the occurrence or rate of cell death by apoptosis in the nervous system. It may stop or prevent or reduce the rate of cell death by apoptosis and it is activated by stress to counteract death signals in central nervous systems. Different neuroprotective mechanisms may be activated to combat distinct types of cellular stress, ERK pathway is one of several neuroprotective…		MGC2865; PRAS40; Lobe	MGC2865; PRAS40; Lobe
673.7	0	786.1	0		NM_022476.2	AKTIP	Homo sapiens AKT interacting protein (AKTIP), transcript variant 2, mRNA.	The membrane surrounding a cell that separates the cell from its external environment. It consists of a phospholipid bilayer and associated proteins [goid 5886] [pmid 14749367] [evidence IDA]	Any process that activates or increases the frequency, rate or extent of addition of phosphate groups to amino acids within a protein [goid 1934] [pmid 14749367] [evidence IDA]; Any process that activates or increases the frequency, rate or extent of protein binding [goid 32092] [pmid 14749367] [evidence IDA]; The covalent alteration of one or more amino acids occurring in a protein after the pro…	Interacting selectively with any protein or protein complex (a complex of two or more proteins that may include other nonprotein molecules) [goid 5515] [pmid 14749367] [evidence IPI]; Catalysis of ATP-dependent isopeptide bond formation between the carboxy-terminal residues of a small conjugating protein such as ubiquitin or a ubiquitin-like protein, and a substrate lysine residue. This function …	FTS; FT1	FTS; FT1
82.2	0	79.6	0		NM_153329.2	ALDH16A1	Homo sapiens aldehyde dehydrogenase 16 family, member A1 (ALDH16A1), mRNA.		The chemical reactions and pathways, including anabolism and catabolism, by which living organisms transform chemical substances. Metabolic processes typically transform small molecules, but also include macromolecular processes such as DNA repair and replication, and protein synthesis and degradation [goid 8152] [evidence IEA]	Interacting selectively with any protein or protein complex (a complex of two or more proteins that may include other nonprotein molecules) [goid 5515] [pmid 17353931] [evidence IPI]; Catalysis of an oxidation-reduction (redox) reaction, a reversible chemical reaction in which the oxidation state of an atom or atoms within a molecule is altered. One substrate acts as a hydrogen or electron donor …	MGC10204	MGC10204
502.5	0	628.6	0		NM_002860.3	ALDH18A1	Homo sapiens aldehyde dehydrogenase 18 family, member A1 (ALDH18A1), nuclear gene encoding mitochondrial protein, transcript variant 1, mRNA.	All of the contents of a cell excluding the plasma membrane and nucleus, but including other subcellular structures [goid 5737] [evidence IEA]; A semiautonomous, self replicating organelle that occurs in varying numbers, shapes, and sizes in the cytoplasm of virtually all eukaryotic cells. It is notably the site of tissue respiration [goid 5739] [evidence IEA]; The inner, i.e. lumen-facing, lipid…	The chemical reactions and pathways resulting in the formation of proline (pyrrolidine-2-carboxylic acid), a chiral, cyclic, nonessential alpha-amino acid found in peptide linkage in proteins [goid 6561] [pmid 8761662] [evidence TAS]; The chemical reactions and pathways resulting in the formation of amino acids, organic acids containing one or more amino substituents [goid 8652] [evidence IEA]; T…	Catalysis of the reaction: ATP + L-glutamate = ADP + L-glutamate 5-phosphate [goid 4349] [evidence IEA]; Catalysis of the reaction: L-glutamate 5-semialdehyde + phosphate + NADP+ = L-gamma-glutamyl 5-phosphate + NADPH + H+ [goid 4350] [evidence IEA]; Catalysis of the transfer of a phosphate group, usually from ATP, to a substrate molecule [goid 16301] [evidence IEA]; Catalysis of an oxidation-red…	PYCS; GSAS; P5CS; MGC117316	PYCS; GSAS; P5CS; MGC117316
117	0	234.5	0		NM_000689.3	ALDH1A1	Homo sapiens aldehyde dehydrogenase 1 family, member A1 (ALDH1A1), mRNA.	A membrane-bounded organelle of eukaryotic cells in which chromosomes are housed and replicated. In most cells, the nucleus contains all of the cell's chromosomes except the organellar chromosomes, and is the site of RNA synthesis and processing. In some species, or in specialized cell types, RNA metabolism or DNA replication may be absent [goid 5634] [pmid 18029348] [evidence IDA]; A small, dens…	The chemical reactions and pathways involving aldehydes, any organic compound with the formula R-CH=O, as carried out by individual cells [goid 6081] [pmid 1709013] [evidence TAS]; The process of removal or addition of one or more electrons with or without the concomitant removal or addition of a proton or protons [goid 55114] [evidence IEA]; The chemical reactions and pathways, including anaboli…	Catalysis of the reaction: retinal + NAD+ + H2O = retinoate + NADH. Acts on both 11-trans and 13-cis forms of retinal [goid 1758] [evidence IEA]; Catalysis of the reaction: an aldehyde + NAD+ + H2O = an acid + NADH + H+ [goid 4029] [pmid 224930] [evidence EXP]; Catalysis of the reaction: an aldehyde + NAD+ + H2O = an acid + NADH + H+ [goid 4029] [pmid 1709013] [evidence TAS]; Increases the rate o…	ALDH11; ALDH-E1; ALDC; RALDH1; MGC2318; ALDH1; PUMB1	ALDH11; ALDH-E1; ALDC; RALDH1; MGC2318; ALDH1; PUMB1
1976.5	0	1512.3	0		NM_000693.1	ALDH1A3	Homo sapiens aldehyde dehydrogenase 1 family, member A3 (ALDH1A3), mRNA.	All of the contents of a cell excluding the plasma membrane and nucleus, but including other subcellular structures [goid 5737] [evidence IEA]	The chemical reactions and pathways involving alcohols, any of a class of compounds containing one or more hydroxyl groups attached to a saturated carbon atom, as carried out by individual cells [goid 6066] [pmid 7698756] [evidence TAS]; The chemical reactions and pathways involving lipids, compounds soluble in an organic solvent but not, or sparingly, in an aqueous solvent. Includes fatty acids;…	Catalysis of the reaction: 3-chloroallyl aldehyde + H2O = 2 H+ + 2 e- + 3-chloroacrylic acid [goid 4028] [pmid 7698756] [evidence TAS]; Catalysis of the reaction: an aldehyde + NAD(P)+ + H2O = an acid + NAD(P)H + H+ [goid 4030] [evidence IEA]; Catalysis of an oxidation-reduction (redox) reaction, a reversible chemical reaction in which the oxidation state of an atom or atoms within a molecule is …	RALDH3; ALDH6; ALDH1A6	RALDH3; ALDH6; ALDH1A6
147.3	0	147.1	0		NM_001031806.1	ALDH3A2	Homo sapiens aldehyde dehydrogenase 3 family, member A2 (ALDH3A2), transcript variant 2, mRNA.	The inner, i.e. lumen-facing, lipid bilayer of the mitochondrial envelope. It is highly folded to form cristae [goid 5743] [evidence IEA]; The irregular network of unit membranes, visible only by electron microscopy, that occurs in the cytoplasm of many eukaryotic cells. The membranes form a complex meshwork of tubular channels, which are often expanded into slitlike cavities called cisternae. Th…	The chemical reactions and pathways involving aldehydes, any organic compound with the formula R-CH=O, as carried out by individual cells [goid 6081] [evidence IEA]; The chemical reactions and pathways involving lipids, compounds soluble in an organic solvent but not, or sparingly, in an aqueous solvent. Includes fatty acids; neutral fats, other fatty-acid esters, and soaps; long-chain (fatty) al…	Catalysis of the reaction: 3-chloroallyl aldehyde + H2O = 2 H+ + 2 e- + 3-chloroacrylic acid [goid 4028] [pmid 8528251] [evidence TAS]; Catalysis of the reaction: an aldehyde + NAD+ + H2O = an acid + NADH + H+ [goid 4029] [evidence IEA]; Catalysis of the reaction: an aldehyde + NAD(P)+ + H2O = an acid + NAD(P)H + H+ [goid 4030] [evidence IEA]; Catalysis of an oxidation-reduction (redox) reaction,…	DKFZp686E23276; FALDH; ALDH10; FLJ20851; SLS	DKFZp686E23276; FALDH; ALDH10; FLJ20851; SLS
83.5	0	101.7	0		NM_001080.3	ALDH5A1	Homo sapiens aldehyde dehydrogenase 5 family, member A1 (ALDH5A1), nuclear gene encoding mitochondrial protein, transcript variant 2, mRNA.	A semiautonomous, self replicating organelle that occurs in varying numbers, shapes, and sizes in the cytoplasm of virtually all eukaryotic cells. It is notably the site of tissue respiration [goid 5739] [evidence ISS]; That fraction of cells, prepared by disruptive biochemical methods, that is soluble in water [goid 5625] [pmid 16199352] [evidence IDA]; A semiautonomous, self replicating organel…	The chemical reactions and pathways involving glycerophospholipids, any derivative of glycerophosphate that contains at least one O-acyl, O-alkyl, or O-alkenyl group attached to the glycerol residue [goid 6650] [evidence IEA]; The chemical reactions and pathways involving glucosylceramides, any compound formed by the replacement of the glycosidic hydroxyl group of a cyclic form of glucose by a ce…	Catalysis of the reaction: succinate semialdehyde + NAD+ + H2O = succinate + NADH + H+ [goid 4777] [evidence IEA]; Catalysis of an oxidation-reduction (redox) reaction, a reversible chemical reaction in which the oxidation state of an atom or atoms within a molecule is altered. One substrate acts as a hydrogen or electron donor and becomes oxidized, while the other acts as hydrogen or electron ac…	SSDH; SSADH	SSDH; SSADH
553.8	0	619.1	0		XM_937964.1	ALDH7A1	Homo sapiens aldehyde dehydrogenase 7 family, member A1 (ALDH7A1), mRNA.	The part of a cell or its extracellular environment in which a gene product is located. A gene product may be located in one or more parts of a cell and its location may be as specific as a particular macromolecular complex, that is, a stable, persistent association of macromolecules that function together [goid 5575] [evidence ND ]; A semiautonomous, self replicating organelle that occurs in var…	The chemical reactions and pathways involving aldehydes, any organic compound with the formula R-CH=O, as carried out by individual cells [goid 6081] [evidence ISS]; The series of events required for an organism to receive an auditory stimulus, convert it to a molecular signal, and recognize and characterize the signal. Sonic stimuli are detected in the form of vibrations and are processed to for…	Catalysis of the reaction: an aldehyde + NAD+ + H2O = an acid + NADH + H+ [goid 4029] [evidence ISS]; Catalysis of the reaction: L-2-aminoadipate 6-semialdehyde + NADP+ + H2O = L-2-aminoadipate + NADPH + H+ [goid 4043] [evidence IEA]; Catalysis of an oxidation-reduction (redox) reaction, a reversible chemical reaction in which the oxidation state of an atom or atoms within a molecule is altered. …	ATQ1; PDE; EPD
3443.9	0	3221.3	0		NM_000696.2	ALDH9A1	Homo sapiens aldehyde dehydrogenase 9 family, member A1 (ALDH9A1), mRNA.	A membrane-bounded organelle of eukaryotic cells in which chromosomes are housed and replicated. In most cells, the nucleus contains all of the cell's chromosomes except the organellar chromosomes, and is the site of RNA synthesis and processing. In some species, or in specialized cell types, RNA metabolism or DNA replication may be absent [goid 5634] [pmid 18029348] [evidence IDA]; All of the co…	The chemical reactions and pathways involving aldehydes, any organic compound with the formula R-CH=O, as carried out by individual cells [goid 6081] [pmid 8645224] [evidence IDA]; The chemical reactions and pathways involving carnitine (hydroxy-trimethyl aminobutyric acid), a compound that participates in the transfer of acyl groups across the inner mitochondrial membrane [goid 9437] [evidence I…	Catalysis of the reaction: an aldehyde + NAD+ + H2O = an acid + NADH + H+ [goid 4029] [pmid 2925663] [evidence IDA]; Catalysis of an oxidation-reduction (redox) reaction, a reversible chemical reaction in which the oxidation state of an atom or atoms within a molecule is altered. One substrate acts as a hydrogen or electron donor and becomes oxidized, while the other acts as hydrogen or electron …	TMABADH; ALDH9; ALDH7; ALDH4; E3	TMABADH; ALDH9; ALDH7; ALDH4; E3
137.5	0	126.7	0		NM_144988.2	ALG14	Homo sapiens asparagine-linked glycosylation 14 homolog (S. cerevisiae) (ALG14), mRNA.	The irregular network of unit membranes, visible only by electron microscopy, that occurs in the cytoplasm of many eukaryotic cells. The membranes form a complex meshwork of tubular channels, which are often expanded into slitlike cavities called cisternae. The ER takes two forms, rough (or granular), with ribosomes adhering to the outer surface, and smooth (with no ribosomes attached) [goid 5783…			MGC19780	MGC19780
931.2	0	803.4	0		NM_013338.3	ALG5	Homo sapiens asparagine-linked glycosylation 5 homolog (S. cerevisiae, dolichyl-phosphate beta-glucosyltransferase) (ALG5), mRNA.	The irregular network of unit membranes, visible only by electron microscopy, that occurs in the cytoplasm of many eukaryotic cells. The membranes form a complex meshwork of tubular channels, which are often expanded into slitlike cavities called cisternae. The ER takes two forms, rough (or granular), with ribosomes adhering to the outer surface, and smooth (with no ribosomes attached) [goid 5783…	The addition of a sugar unit to a protein amino acid, e.g. the addition of glycan chains to proteins [goid 6486] [pmid 10359825] [evidence TAS]; The establishment of an organism's body plan or part of an organism with respect to the left and right halves. The pattern can either be symmetric, such that the halves are mirror images, or asymmetric where the pattern deviates from this symmetry [goid …	Catalysis of the transfer of a oligosaccharyl group to an acceptor molecule, typically another carbohydrate or a lipid [goid 4576] [pmid 10359825] [evidence TAS]; Catalysis of the reaction: UDP-glucose + dolichyl phosphate = UDP + dolichyl beta-D-glucosyl phosphate [goid 4581] [evidence IEA]; Catalysis of the transfer of a glycosyl group from one compound (donor) to another (acceptor) [goid 16757…	bA421P11.2; RP11-421P11.2	bA421P11.2; RP11-421P11.2
347.4	0	327.3	0		NM_013339.2	ALG6	Homo sapiens asparagine-linked glycosylation 6 homolog (S. cerevisiae, alpha-1,3-glucosyltransferase) (ALG6), mRNA.	The part of a cell or its extracellular environment in which a gene product is located. A gene product may be located in one or more parts of a cell and its location may be as specific as a particular macromolecular complex, that is, a stable, persistent association of macromolecules that function together [goid 5575] [evidence ND ]; The irregular network of unit membranes, visible only by electr…	The posttranslational glycosylation of protein via the N4 atom of peptidyl-asparagine or the N1' atom peptidyl-tryptophan [goid 6487] [pmid 11106564] [evidence IGI]; The posttranslational glycosylation of protein via the N4 atom of peptidyl-asparagine or the N1' atom peptidyl-tryptophan [goid 6487] [pmid 10359825] [evidence IGI]	Catalysis of the transfer of a glycosyl group from one compound (donor) to another (acceptor) [goid 16757] [evidence IEA]; Catalysis of the transfer of a glucosyl group to an acceptor molecule, typically another carbohydrate or a lipid [goid 46527] [pmid 10359825] [evidence IDA]; Catalysis of the transfer of a group, e.g. a methyl group, glycosyl group, acyl group, phosphorus-containing, or other…
586.2	0	742.7	0		NM_024740.1	ALG9	Homo sapiens asparagine-linked glycosylation 9, alpha-1,2-mannosyltransferase homolog (S. cerevisiae) (ALG9), transcript variant 4, mRNA.	The irregular network of unit membranes, visible only by electron microscopy, that occurs in the cytoplasm of many eukaryotic cells. The membranes form a complex meshwork of tubular channels, which are often expanded into slitlike cavities called cisternae. The ER takes two forms, rough (or granular), with ribosomes adhering to the outer surface, and smooth (with no ribosomes attached) [goid 5783…		Catalysis of the transfer of a glycosyl group from one compound (donor) to another (acceptor) [goid 16757] [evidence IEA]	DKFZp586M2420; FLJ21845; DIBD1	FLJ21845; DKFZp586M2420; DIBD1
738.7	0	471.4	0		NM_001001655.1	ALKBH2	Homo sapiens alkB, alkylation repair homolog 2 (E. coli) (ALKBH2), mRNA.	A membrane-bounded organelle of eukaryotic cells in which chromosomes are housed and replicated. In most cells, the nucleus contains all of the cell's chromosomes except the organellar chromosomes, and is the site of RNA synthesis and processing. In some species, or in specialized cell types, RNA metabolism or DNA replication may be absent [goid 5634] [evidence IEA]; That part of the nuclear cont…	The process of restoring DNA after damage. Genomes are subject to damage by chemical and physical agents in the environment (e.g. UV and ionizing radiations, chemical mutagens, fungal and bacterial toxins, etc.) and by free radicals or alkylating agents endogenously generated in metabolism. DNA is also damaged because of errors during its replication. A variety of different DNA repair pathways ha…	Interacting selectively with damaged DNA [goid 3684] [pmid 12486230] [evidence EXP]; Interacting selectively with iron (Fe) ions [goid 5506] [evidence IEA]; Hydroxylase, with 2-oxoglutarate as one donor, and incorporation or reduction of one atom each of oxygen into both donors [goid 10302] [evidence IEA]; Catalysis of an oxidation-reduction (redox) reaction, a reversible chemical reaction in whi…	ABH2; MGC90512; hABH2	ABH2; MGC90512; hABH2
496.6	0	479.4	0		NM_139178.1	ALKBH3	Homo sapiens alkB, alkylation repair homolog 3 (E. coli) (ALKBH3), mRNA.	A membrane-bounded organelle of eukaryotic cells in which chromosomes are housed and replicated. In most cells, the nucleus contains all of the cell's chromosomes except the organellar chromosomes, and is the site of RNA synthesis and processing. In some species, or in specialized cell types, RNA metabolism or DNA replication may be absent [goid 5634] [evidence IEA]; That part of the nuclear cont…	The process of restoring DNA after damage. Genomes are subject to damage by chemical and physical agents in the environment (e.g. UV and ionizing radiations, chemical mutagens, fungal and bacterial toxins, etc.) and by free radicals or alkylating agents endogenously generated in metabolism. DNA is also damaged because of errors during its replication. A variety of different DNA repair pathways ha…	Interacting selectively with damaged DNA [goid 3684] [pmid 12486230] [evidence EXP]; Interacting selectively with iron (Fe) ions [goid 5506] [evidence IEA]; Hydroxylase, with 2-oxoglutarate as one donor, and incorporation or reduction of one atom each of oxygen into both donors [goid 10302] [evidence IEA]; Catalysis of an oxidation-reduction (redox) reaction, a reversible chemical reaction in whi…	MGC118790; DEPC-1; MGC118792; MGC118793; PCA1; ABH3; DEPC1	MGC118790; DEPC-1; MGC118792; MGC118793; PCA1; ABH3; DEPC1
2926.3	0	4060	0		NM_017758.2	ALKBH5	Homo sapiens alkB, alkylation repair homolog 5 (E. coli) (ALKBH5), mRNA.	Double layer of lipid molecules that encloses all cells, and, in eukaryotes, many organelles; may be a single or double lipid bilayer; also includes associated proteins [goid 16020] [evidence IEA]; Penetrating at least one phospholipid bilayer of a membrane. May also refer to the state of being buried in the bilayer with no exposure outside the bilayer. When used to describe a protein, indicates …		Catalysis of an oxidation-reduction (redox) reaction, a reversible chemical reaction in which the oxidation state of an atom or atoms within a molecule is altered. One substrate acts as a hydrogen or electron donor and becomes oxidized, while the other acts as hydrogen or electron acceptor and becomes reduced [goid 16491] [evidence IEA]	OFOXD1; OFOXD; FLJ20308	OFOXD1; OFOXD; FLJ20308
223.4	0	200.7	0		NM_198867.1	ALKBH6	Homo sapiens alkB, alkylation repair homolog 6 (E. coli) (ALKBH6), transcript variant 1, mRNA.	Penetrating at least one phospholipid bilayer of a membrane. May also refer to the state of being buried in the bilayer with no exposure outside the bilayer. When used to describe a protein, indicates that all or part of the peptide sequence is embedded in the membrane [goid 16021] [evidence IEA]		Interacting selectively with monomeric or multimeric forms of actin, including actin filaments [goid 3779] [evidence IEA]; Catalysis of an oxidation-reduction (redox) reaction, a reversible chemical reaction in which the oxidation state of an atom or atoms within a molecule is altered. One substrate acts as a hydrogen or electron donor and becomes oxidized, while the other acts as hydrogen or ele…	MGC15677	MGC15677
170.5	0	239.7	0		NM_032306.2	ALKBH7	Homo sapiens alkB, alkylation repair homolog 7 (E. coli) (ALKBH7), mRNA.				MGC10974; UNQ6002; SPATA11	MGC10974; UNQ6002; SPATA11
2343	0	2527.2	0		NM_001632.2	ALPP	Homo sapiens alkaline phosphatase, placental (Regan isozyme) (ALPP), mRNA.	The membrane surrounding a cell that separates the cell from its external environment. It consists of a phospholipid bilayer and associated proteins [goid 5886] [evidence IEA]; The external part of the cell wall and/or plasma membrane [goid 9986] [pmid 12493773] [evidence IDA]; Penetrating at least one phospholipid bilayer of a membrane. May also refer to the state of being buried in the bilayer …	The chemical reactions and pathways, including anabolism and catabolism, by which living organisms transform chemical substances. Metabolic processes typically transform small molecules, but also include macromolecular processes such as DNA repair and replication, and protein synthesis and degradation [goid 8152] [evidence IEA]	Interacting selectively with magnesium (Mg) ions [goid 287] [evidence IEA]; Catalysis of the reaction: an orthophosphoric monoester + H2O = an alcohol + phosphate, with an alkaline pH optimum [goid 4035] [pmid 3042787] [evidence NAS]; Interacting selectively with zinc (Zn) ions [goid 8270] [evidence IEA]; Catalysis of the hydrolysis of various bonds, e.g. C-O, C-N, C-C, phosphoric anhydride bonds…	PLAP; ALP	PLAP; ALP
216.6	0	298.2	0		NM_020919.2	ALS2	Homo sapiens amyotrophic lateral sclerosis 2 (juvenile) (ALS2), mRNA.	Projection at the leading edge of a crawling cell; the protrusions are supported by a microfilament meshwork [goid 1726] [evidence IEA]; Projection at the leading edge of a crawling cell; the protrusions are supported by a microfilament meshwork [goid 1726] [evidence ISS]; Projection at the leading edge of a crawling cell; the protrusions are supported by a microfilament meshwork [goid 1726] [evi…	An acute behavioral change resulting from a perceived external threat [goid 1662] [evidence IEA]; The process by which receptor molecules are returned to an active state and in an active cellular location after they have been stimulated by a ligand. An active state is when the receptor is ready to receive a signal [goid 1881] [evidence IEA]; A change in state or activity of a cell or an organism …	Stimulates the exchange of guanyl nucleotides by a GTPase. Under normal cellular physiological conditions, the concentration of GTP is higher than that of GDP, favoring the replacement of GDP by GTP in association with the GTPase [goid 5085] [pmid 15247254] [evidence IDA]; Stimulates the exchange of guanyl nucleotides by a GTPase of the Ran family. Under normal cellular physiological conditions, …	MGC87187; IAHSP; KIAA1563; FLJ31851; ALS2CR6; PLSJ; ALSJ	KIAA1563; FLJ31851; ALS2CR6; PLSJ; ALSJ; MGC87187; IAHSP
86.5	0	64.9	0		NM_178231.1	ALS2CR14	Homo sapiens amyotrophic lateral sclerosis 2 (juvenile) chromosome region, candidate 14 (ALS2CR14), mRNA.
455.3	0	423.7	0		NM_152388.1	ALS2CR4	Homo sapiens amyotrophic lateral sclerosis 2 (juvenile) chromosome region, candidate 4 (ALS2CR4), transcript variant 1, mRNA.	Double layer of lipid molecules that encloses all cells, and, in eukaryotes, many organelles; may be a single or double lipid bilayer; also includes associated proteins [goid 16020] [evidence IEA]; Penetrating at least one phospholipid bilayer of a membrane. May also refer to the state of being buried in the bilayer with no exposure outside the bilayer. When used to describe a protein, indicates …			FLJ33282; DKFZp313L091	FLJ33282; DKFZp313L091
55	0	60.2	0		NM_014324.4	AMACR	Homo sapiens alpha-methylacyl-CoA racemase (AMACR), transcript variant 1, mRNA.	A semiautonomous, self replicating organelle that occurs in varying numbers, shapes, and sizes in the cytoplasm of virtually all eukaryotic cells. It is notably the site of tissue respiration [goid 5739] [pmid 10770938] [evidence TAS]; A small, membrane-bounded organelle that uses dioxygen (O2) to oxidize organic molecules; contains some enzymes that produce and others that degrade hydrogen perox…	The chemical reactions and pathways, including anabolism and catabolism, by which living organisms transform chemical substances. Metabolic processes typically transform small molecules, but also include macromolecular processes such as DNA repair and replication, and protein synthesis and degradation [goid 8152] [evidence IEA]	Catalysis of the reaction: (2S)-2-methylacyl-CoA = (2R)-2-methylacyl-CoA [goid 8111] [evidence IEA]; Catalysis of an oxidation-reduction (redox) reaction, a reversible chemical reaction in which the oxidation state of an atom or atoms within a molecule is altered. One substrate acts as a hydrogen or electron donor and becomes oxidized, while the other acts as hydrogen or electron acceptor and bec…	RACE	RACE
465	0	536.8	0		NM_001033059.1	AMD1	Homo sapiens adenosylmethionine decarboxylase 1 (AMD1), transcript variant 2, mRNA.	The part of a cell or its extracellular environment in which a gene product is located. A gene product may be located in one or more parts of a cell and its location may be as specific as a particular macromolecular complex, that is, a stable, persistent association of macromolecules that function together [goid 5575] [evidence ND ]	The chemical reactions and pathways resulting in the formation of spermine, a polybasic amine found in human sperm, in ribosomes and in some viruses and involved in nucleic acid packaging [goid 6597] [evidence IEA]; The chemical reactions and pathways resulting in the formation of spermidine, N-(3-aminopropyl)-1,4-diaminobutane [goid 8295] [evidence IEA]; The chemical reactions and pathways resul…	Catalysis of the reaction: S-adenosyl-L-methionine = (5-deoxy-5-adenosyl)(3-aminopropyl) methylsulfonium salt + CO2 [goid 4014] [evidence IEA]; Catalysis of the reaction: S-adenosyl-L-methionine = (5-deoxy-5-adenosyl)(3-aminopropyl) methylsulfonium salt + CO2 [goid 4014] [evidence IEA]; Catalysis of the reaction: S-adenosyl-L-methionine = (5-deoxy-5-adenosyl)(3-aminopropyl) methylsulfonium salt +…	ADOMETDC; AMD; DKFZp313L1234; FLJ26964	ADOMETDC; AMD; DKFZp313L1234; FLJ26964
105.4	0	62.9	0		NM_015944.2	AMDHD2	Homo sapiens amidohydrolase domain containing 2 (AMDHD2), mRNA.		The chemical reactions and pathways involving carbohydrates, any of a group of organic compounds based of the general formula Cx(H2O)y. Includes the formation of carbohydrate derivatives by the addition of a carbohydrate residue to another molecule [goid 5975] [evidence IEA]; The chemical reactions and pathways involving N-acetylglucosamine. The D isomer is a common structural unit of glycoprotei…	Catalysis of the reaction: N-acetyl-D-glucosamine 6-phosphate + H2O = D-glucosamine 6-phosphate + acetate [goid 8448] [evidence IEA]; Catalysis of the hydrolysis of any carbon-nitrogen bond, C-N, with the exception of peptide bonds [goid 16810] [evidence IEA]	CGI-14	CGI-14
221.9	0	308	0		NM_001144.3	AMFR	Homo sapiens autocrine motility factor receptor (AMFR), mRNA.	Integral to that fraction of cells, prepared by disruptive biochemical methods, that includes the plasma and other membranes; require detergents, such as Triton X-100, to be released from membranes [goid 299] [pmid 17681147] [evidence IDA]; The irregular network of unit membranes, visible only by electron microscopy, that occurs in the cytoplasm of many eukaryotic cells. The membranes form a comp…	Addition of multiple ubiquitin moieties to a protein, forming a ubiquitin chain [goid 209] [pmid 17310145] [evidence IDA]; The chemical reactions and pathways resulting in the breakdown of a protein or peptide by hydrolysis of its peptide bonds, initiated by the covalent attachment of a ubiquitin moiety, or multiple ubiquitin moieties, to the protein [goid 6511] [pmid 16168377] [evidence IMP]; Th…	Catalysis of the reaction: ATP + ubiquitin + protein lysine = AMP + diphosphate + protein N-ubiquityllysine [goid 4842] [pmid 16168377] [evidence IMP]; Catalysis of the reaction: ATP + ubiquitin + protein lysine = AMP + diphosphate + protein N-ubiquityllysine [goid 4842] [pmid 17681147] [evidence IDA]; Catalysis of the reaction: ATP + ubiquitin + protein lysine = AMP + diphosphate + protein N-ubi…	GP78; RNF45	GP78; RNF45
156.8	0	136.3	0		NM_031445.2	AMMECR1L	Homo sapiens AMME chromosomal region gene 1-like (AMMECR1L), mRNA.				FLJ38552; MGC4268	FLJ38552; MGC4268
4822.7	0	5245.6	0		NM_001008219.1	AMY1C	Homo sapiens amylase, alpha 1C (salivary) (AMY1C), mRNA.				AMY1	AMY1
657	0	490.5	0		NM_014885.1	ANAPC10	Homo sapiens anaphase promoting complex subunit 10 (ANAPC10), mRNA.	That part of the nuclear content other than the chromosomes or the nucleolus [goid 5654] [pmid 15029244] [evidence EXP]; That part of the nuclear content other than the chromosomes or the nucleolus [goid 5654] [pmid 11340163] [evidence EXP]; That part of the nuclear content other than the chromosomes or the nucleolus [goid 5654] [pmid 10548110] [evidence EXP]; A ubiquitin ligase complex that degr…	Progression from G2 phase to M phase of the mitotic cell cycle [goid 86] [pmid 10318877] [evidence TAS]; Progression through anaphase, the stage of mitosis during which the two sets of chromosomes separate and move away from each other [goid 90] [pmid 10318877] [evidence TAS]; The chemical reactions and pathways resulting in the breakdown of a protein or peptide by hydrolysis of its peptide bonds…	Catalysis of the reaction: ATP + ubiquitin + protein lysine = AMP + diphosphate + protein N-ubiquityllysine [goid 4842] [pmid 10318877] [evidence TAS]; Interacting selectively with any protein or protein complex (a complex of two or more proteins that may include other nonprotein molecules) [goid 5515] [pmid 10318877] [evidence NAS]	DKFZP564L0562; APC10; DOC1	DKFZP564L0562; APC10; DOC1
1782.7	0	1371.4	0		NM_015391.1	ANAPC13	Homo sapiens anaphase promoting complex subunit 13 (ANAPC13), mRNA.	A membrane-bounded organelle of eukaryotic cells in which chromosomes are housed and replicated. In most cells, the nucleus contains all of the cell's chromosomes except the organellar chromosomes, and is the site of RNA synthesis and processing. In some species, or in specialized cell types, RNA metabolism or DNA replication may be absent [goid 5634] [evidence IEA]	The chemical reactions and pathways resulting in the breakdown of a protein or peptide by hydrolysis of its peptide bonds, initiated by the covalent attachment of a ubiquitin moiety, or multiple ubiquitin moieties, to the protein [goid 6511] [evidence IEA]; The progression of biochemical and morphological phases and events that occur in a cell during successive cell replication or nuclear replica…		SWM1; APC13; DKFZP566D193m; DKFZP566D193	SWM1; APC13; DKFZP566D193m; DKFZP566D193
386.6	0	404.9	0		NM_013367.2	ANAPC4	Homo sapiens anaphase promoting complex subunit 4 (ANAPC4), mRNA.	That part of the nuclear content other than the chromosomes or the nucleolus [goid 5654] [pmid 15029244] [evidence EXP]; That part of the nuclear content other than the chromosomes or the nucleolus [goid 5654] [pmid 11340163] [evidence EXP]; That part of the nuclear content other than the chromosomes or the nucleolus [goid 5654] [pmid 10548110] [evidence EXP]; A ubiquitin ligase complex that degr…	Progression from G2 phase to M phase of the mitotic cell cycle [goid 86] [pmid 9469815] [evidence TAS]; Progression through anaphase, the stage of mitosis during which the two sets of chromosomes separate and move away from each other [goid 90] [pmid 9469815] [evidence TAS]; The chemical reactions and pathways resulting in the breakdown of a protein or peptide by hydrolysis of its peptide bonds, …	Catalysis of the reaction: ATP + ubiquitin + protein lysine = AMP + diphosphate + protein N-ubiquityllysine [goid 4842] [pmid 6180011] [evidence TAS]	APC4	APC4
1800.8	0	2171.3	0		NM_016237.3	ANAPC5	Homo sapiens anaphase promoting complex subunit 5 (ANAPC5), mRNA.	That part of the nuclear content other than the chromosomes or the nucleolus [goid 5654] [pmid 15029244] [evidence EXP]; That part of the nuclear content other than the chromosomes or the nucleolus [goid 5654] [pmid 10548110] [evidence EXP]; That part of the nuclear content other than the chromosomes or the nucleolus [goid 5654] [pmid 11340163] [evidence EXP]; A ubiquitin ligase complex that degr…	Progression from G2 phase to M phase of the mitotic cell cycle [goid 86] [pmid 9469815] [evidence TAS]; Progression through anaphase, the stage of mitosis during which the two sets of chromosomes separate and move away from each other [goid 90] [pmid 9469815] [evidence TAS]; The chemical reactions and pathways resulting in the breakdown of a protein or peptide by hydrolysis of its peptide bonds, …	Catalysis of the reaction: ATP + ubiquitin + protein lysine = AMP + diphosphate + protein N-ubiquityllysine [goid 4842] [pmid 9469815] [evidence TAS]; The selective, often stoichiometric, interaction of a molecule with one or more specific sites on another molecule [goid 5488] [evidence IEA]; The selective, often stoichiometric, interaction of a molecule with one or more specific sites on another…	APC5; PDL-108	APC5; PDL-108
104.4	0	139.4	0		NM_016238.1	ANAPC7	Homo sapiens anaphase promoting complex subunit 7 (ANAPC7), mRNA.	That part of the nuclear content other than the chromosomes or the nucleolus [goid 5654] [pmid 15029244] [evidence EXP]; That part of the nuclear content other than the chromosomes or the nucleolus [goid 5654] [pmid 10548110] [evidence EXP]; That part of the nuclear content other than the chromosomes or the nucleolus [goid 5654] [pmid 11340163] [evidence EXP]; That part of the cytoplasm that does…	The chemical reactions and pathways resulting in the breakdown of a protein or peptide by hydrolysis of its peptide bonds, initiated by the covalent attachment of a ubiquitin moiety, or multiple ubiquitin moieties, to the protein [goid 6511] [evidence IEA]; The progression of biochemical and morphological phases and events that occur in a cell during successive cell replication or nuclear replica…	Interacting selectively with any protein or protein complex (a complex of two or more proteins that may include other nonprotein molecules) [goid 5515] [evidence IEA]	APC7	APC7
132.9	0	151.6	0		NM_015305.2	ANGEL1	Homo sapiens angel homolog 1 (Drosophila) (ANGEL1), mRNA.	A membrane-bounded organelle of eukaryotic cells in which chromosomes are housed and replicated. In most cells, the nucleus contains all of the cell's chromosomes except the organellar chromosomes, and is the site of RNA synthesis and processing. In some species, or in specialized cell types, RNA metabolism or DNA replication may be absent [goid 5634] [pmid 18029348] [evidence IDA]; All of the co…			KIAA0759	KIAA0759
321.5	0	404.2	0		NM_144567.3	ANGEL2	Homo sapiens angel homolog 2 (Drosophila) (ANGEL2), mRNA.				FLJ12793; KIAA0759L	FLJ12793; KIAA0759L
231.1	0	254	0		NM_182703.2	ANKDD1A	Homo sapiens ankyrin repeat and death domain containing 1A (ANKDD1A), mRNA.		The cascade of processes by which a signal interacts with a receptor, causing a change in the level or activity of a second messenger or other downstream target, and ultimately effecting a change in the functioning of the cell [goid 7165] [evidence IEA]; The cascade of processes by which a signal interacts with a receptor, causing a change in the level or activity of a second messenger or other d…	Interacting selectively with any protein or protein complex (a complex of two or more proteins that may include other nonprotein molecules) [goid 5515] [evidence IEA]; Interacting selectively with any protein or protein complex (a complex of two or more proteins that may include other nonprotein molecules) [goid 5515] [evidence IEA]	MGC120306; FLJ25870; MGC120307; MGC120305	MGC120306; FLJ25870; MGC120307
635.4	0	743.8	0		NM_019004.1	ANKIB1	Homo sapiens ankyrin repeat and IBR domain containing 1 (ANKIB1), mRNA.			Interacting selectively with any protein or protein complex (a complex of two or more proteins that may include other nonprotein molecules) [goid 5515] [evidence IEA]; Interacting selectively with zinc (Zn) ions [goid 8270] [evidence IEA]; Interacting selectively with any metal ion [goid 46872] [evidence IEA]	DKFZP434A0225; KIAA1386; FLJ33123	DKFZP434A0225; KIAA1386; FLJ33123
442.5	0	583.6	0		NM_015114.1	ANKLE2	Homo sapiens ankyrin repeat and LEM domain containing 2 (ANKLE2), mRNA.	The double lipid bilayer enclosing the nucleus and separating its contents from the rest of the cytoplasm; includes the intermembrane space, a gap of width 20-40 nm (also called the perinuclear space) [goid 5635] [evidence IEA]; All of the contents of a cell excluding the plasma membrane and nucleus, but including other subcellular structures [goid 5737] [pmid 18029348] [evidence IDA]; Double lay…			FLJ22280; FLJ36132	FLJ22280; FLJ36132
419.3	0	509.9	0		NM_020319.1	ANKMY2	Homo sapiens ankyrin repeat and MYND domain containing 2 (ANKMY2), mRNA.			Interacting selectively with zinc (Zn) ions [goid 8270] [evidence IEA]; Interacting selectively with any metal ion [goid 46872] [evidence IEA]	DKFZP564O043; ZMYND20	DKFZP564O043; ZMYND20
114.4	0	140.9	0		NM_023039.2	ANKRA2	Homo sapiens ankyrin repeat, family A (RFXANK-like), 2 (ANKRA2), mRNA.	That fraction of cells, prepared by disruptive biochemical methods, that includes the plasma and other membranes [goid 5624] [evidence IEA]; All of the contents of a cell excluding the plasma membrane and nucleus, but including other subcellular structures [goid 5737] [evidence IEA]; That part of the cytoplasm that does not contain membranous or particulate subcellular components [goid 5829] [pmi…	Any process specifically pertinent to the functioning of integrated living units: cells, tissues, organs, and organisms. A process is a collection of molecular events with a defined beginning and end [goid 8150] [evidence ND ]	Interacting selectively with any protein or protein complex (a complex of two or more proteins that may include other nonprotein molecules) [goid 5515] [evidence IEA]; Interacting selectively with low-density lipoprotein, one of the classes of lipoproteins found in blood plasma in many animals (data normally relate to humans) [goid 30169] [pmid 11095640] [evidence IDA]	ANKRA	ANKRA
655.1	0	699.4	0		NM_033121.1	ANKRD13A	Homo sapiens ankyrin repeat domain 13A (ANKRD13A), mRNA.				ANKRD13; NY-REN-25	ANKRD13A; ANKRD13; NY-REN-25
94	0	114.6	0		NM_030816.2	ANKRD13C	Homo sapiens ankyrin repeat domain 13C (ANKRD13C), mRNA.	The irregular network of unit membranes, visible only by electron microscopy, that occurs in the cytoplasm of many eukaryotic cells. The membranes form a complex meshwork of tubular channels, which are often expanded into slitlike cavities called cisternae. The ER takes two forms, rough (or granular), with ribosomes adhering to the outer surface, and smooth (with no ribosomes attached) [goid 5783…			DKFZP566D1346; dJ677H15.3; FLJ14998; RP4-677H15.5	DKFZP566D1346; dJ677H15.3; FLJ14998; RP4-677H15.5
397.2	0	447.7	0		NM_144590.1	ANKRD22	Homo sapiens ankyrin repeat domain 22 (ANKRD22), mRNA.				MGC22805	MGC22805
112.6	0	98.7	0		NM_032139.1	ANKRD27	Homo sapiens ankyrin repeat domain 27 (VPS9 domain) (ANKRD27), mRNA.	All of the contents of a cell excluding the plasma membrane and nucleus, but including other subcellular structures [goid 5737] [evidence IEA]; A cytoplasmic, membrane-bounded organelle that is found in most animal cells and that contains a variety of hydrolases, most of which have their maximal activities in the pH range 5-6. The contained enzymes display latency if properly isolated. About 40 d…	The directed movement of substances, in membrane-bounded vesicles, from the early sorting endosomes to the late sorting endosomes; transport occurs along microtubules and can be experimentally blocked with microtubule-depolymerizing drugs [goid 45022] [pmid 16525121] [evidence IDA]	Stimulates the exchange of guanyl nucleotides by a GTPase. Under normal cellular physiological conditions, the concentration of GTP is higher than that of GDP, favoring the replacement of GDP by GTP in association with the GTPase [goid 5085] [pmid 16525121] [evidence IDA]; Increases the activity of a GTPase, an enzyme that catalyzes the hydrolysis of GTP [goid 5096] [evidence IEA]	FLJ00040; VARP; PP12899; DKFZP434L0718	FLJ00040; DKFZP434L0718
2011.9	0	2255.3	0		NM_001029862.1	ANKRD30B	Homo sapiens ankyrin repeat domain 30B (ANKRD30B), mRNA.	The part of a cell or its extracellular environment in which a gene product is located. A gene product may be located in one or more parts of a cell and its location may be as specific as a particular macromolecular complex, that is, a stable, persistent association of macromolecules that function together [goid 5575] [evidence ND ]	Any process specifically pertinent to the functioning of integrated living units: cells, tissues, organs, and organisms. A process is a collection of molecular events with a defined beginning and end [goid 8150] [evidence ND ]	Elemental activities, such as catalysis or binding, describing the actions of a gene product at the molecular level. A given gene product may exhibit one or more molecular functions [goid 3674] [evidence ND ]	NY-BR-1.1	NY-BR-1.1
1086.5	0	1498.4	0		NM_182608.2	ANKRD33	Homo sapiens ankyrin repeat domain 33 (ANKRD33), mRNA.				DKFZp686O1689; C12orf7	DKFZp686O1689; C12orf7
469.7	0	282.7	0		NM_181712.2	ANKRD38	Homo sapiens ankyrin repeat domain 38 (ANKRD38), mRNA.				dJ1078M7.1; FLJ10884; KIAA0172; RP5-1155K23.5	dJ1078M7.1; FLJ10884; KIAA0172; RP5-1155K23.5
295	0	160.2	0		NM_016466.4	ANKRD39	Homo sapiens ankyrin repeat domain 39 (ANKRD39), mRNA.				MGC41816	MGC41816
126.2	0	122.5	0		NM_052855.2	ANKRD40	Homo sapiens ankyrin repeat domain 40 (ANKRD40), mRNA.				MGC15396; DKFZp451K241	MGC15396; DKFZp451K241
229.3	0	259.9	0		NM_198401.2	ANKRD46	Homo sapiens ankyrin repeat domain 46 (ANKRD46), mRNA.	Double layer of lipid molecules that encloses all cells, and, in eukaryotes, many organelles; may be a single or double lipid bilayer; also includes associated proteins [goid 16020] [evidence IEA]; Penetrating at least one phospholipid bilayer of a membrane. May also refer to the state of being buried in the bilayer with no exposure outside the bilayer. When used to describe a protein, indicates …
219.4	0	230.9	0		NM_017704.2	ANKRD49	Homo sapiens ankyrin repeat domain 49 (ANKRD49), mRNA.				FGIF; FLJ20189; GBIF; FLJ20441	FGIF; FLJ20189; GBIF; FLJ20441
542.8	0	702.9	0		NM_020337.1	ANKRD50	Homo sapiens ankyrin repeat domain 50 (ANKRD50), mRNA.				KIAA1223	KIAA1223
188.5	0	248.3	0		NM_138797.1	ANKRD54	Homo sapiens ankyrin repeat domain 54 (ANKRD54), mRNA.
540.6	0	684.3	0		NM_023016.2	ANKRD57	Homo sapiens ankyrin repeat domain 57 (ANKRD57), mRNA.				C2orf26
291.6	0	322.8	0		NM_015245.1	ANKS1A	Homo sapiens ankyrin repeat and sterile alpha motif domain containing 1A (ANKS1A), mRNA.	All of the contents of a cell excluding the plasma membrane and nucleus, but including other subcellular structures [goid 5737] [evidence IEA]		Interacting selectively with any protein or protein complex (a complex of two or more proteins that may include other nonprotein molecules) [goid 5515] [pmid 17353931] [evidence IPI]	ANKS1; KIAA0229; MGC42354	ANKS1; KIAA0229
467.2	0	575.1	0		NM_018685.2	ANLN	Homo sapiens anillin, actin binding protein (ANLN), mRNA.	A membrane-bounded organelle of eukaryotic cells in which chromosomes are housed and replicated. In most cells, the nucleus contains all of the cell's chromosomes except the organellar chromosomes, and is the site of RNA synthesis and processing. In some species, or in specialized cell types, RNA metabolism or DNA replication may be absent [goid 5634] [evidence IEA]; All of the contents of a cell…	A cellular process resulting in the division of the cytoplasm of a cell and its separation into two daughter cells. Cytokinesis usually occurs after growth, replication, and segregation of cellular components [goid 910] [pmid 10931866] [evidence IDA]; The aggregation, arrangement and bonding together of septins and associated proteins to form an organized structure resembling a ring at the cell c…	Interacting selectively with monomeric or multimeric forms of actin, including actin filaments [goid 3779] [pmid 10931866] [evidence IDA]	DKFZp779A055; Scraps; scra; ANILLIN	DKFZp779A055; Scraps; scra; ANILLIN
370.1	0	285.6	0		NM_018043.5	ANO1	Homo sapiens anoctamin 1, calcium activated chloride channel (ANO1), transcript variant 1, mRNA.
122	0	136.8	0		NM_018075.2	ANO10	Homo sapiens anoctamin 10 (ANO10), mRNA.				FLJ10375; MGC47890	FLJ10375; MGC47890
232.5	0	517.4	0		NM_001025356.1	ANO6	Homo sapiens anoctamin 6 (ANO6), mRNA.				MGC104751	MGC104751
143.9	0	88.7	0		NM_006305.2	ANP32A	Homo sapiens acidic (leucine-rich) nuclear phosphoprotein 32 family, member A (ANP32A), mRNA.	A membrane-bounded organelle of eukaryotic cells in which chromosomes are housed and replicated. In most cells, the nucleus contains all of the cell's chromosomes except the organellar chromosomes, and is the site of RNA synthesis and processing. In some species, or in specialized cell types, RNA metabolism or DNA replication may be absent [goid 5634] [pmid 11729309] [evidence IDA]; A membrane-bo…	The synthesis of either RNA on a template of DNA or DNA on a template of RNA [goid 6350] [evidence IEA]; Any process that modulates the frequency, rate or extent of DNA-dependent transcription [goid 6355] [evidence IEA]; The directed movement of molecules between the nucleus and the cytoplasm [goid 6913] [pmid 11729309] [evidence IDA]; The directed movement of molecules between the nucleus and th…	Interacting selectively with any protein or protein complex (a complex of two or more proteins that may include other nonprotein molecules) [goid 5515] [evidence IEA]; Interacting selectively with any protein or protein complex (a complex of two or more proteins that may include other nonprotein molecules) [goid 5515] [pmid 16169070] [evidence IPI]	C15orf1; PP32; PHAPI; MGC150373; PHAP1; I1PP2A; LANP; MAPM; MGC119787	C15orf1; PP32; PHAPI; MGC150373; PHAP1; I1PP2A; LANP; MAPM; MGC119787
6238	0	5604.7	0		NM_006401.1	ANP32B	Homo sapiens acidic (leucine-rich) nuclear phosphoprotein 32 family, member B (ANP32B), mRNA.	A membrane-bounded organelle of eukaryotic cells in which chromosomes are housed and replicated. In most cells, the nucleus contains all of the cell's chromosomes except the organellar chromosomes, and is the site of RNA synthesis and processing. In some species, or in specialized cell types, RNA metabolism or DNA replication may be absent [goid 5634] [evidence IEA]		Interacting selectively with any protein or protein complex (a complex of two or more proteins that may include other nonprotein molecules) [goid 5515] [evidence IEA]; Interacting selectively with any protein or protein complex (a complex of two or more proteins that may include other nonprotein molecules) [goid 5515] [evidence IEA]	PHAPI2; SSP29; APRIL	PHAPI2; SSP29; APRIL
6924.1	0	6211.5	0		NM_000700.1	ANXA1	Homo sapiens annexin A1 (ANXA1), mRNA.	The outer membrane of a muscle fiber, consisting of the plasma membrane, a covering basement membrane (about 100 nm thick and sometimes common to more than one fiber), and the associated loose network of collagen fibers [goid 42383] [evidence IEA]; The outer membrane of a muscle fiber, consisting of the plasma membrane, a covering basement membrane (about 100 nm thick and sometimes common to more…	The progression of biochemical and morphological phases and events that occur in a cell during successive cell replication or nuclear replication events. Canonically, the cell cycle comprises the replication and segregation of genetic material followed by the division of the cell, but in endocycles or syncytial cells nuclear replication or nuclear division may not be followed by cell division [go…	Stops, prevents or reduces the activity of a phospholipase, an enzyme that catalyzes of the hydrolysis of a phospholipid [goid 4859] [evidence IEA]; Interacting selectively with calcium ions (Ca2+) [goid 5509] [evidence IEA]; Interacting selectively with any protein or protein complex (a complex of two or more proteins that may include other nonprotein molecules) [goid 5515] [evidence IEA]; Inter…	LPC1; ANX1	LPC1; ANX1
192.1	0	193.3	0		NM_145869.1	ANXA11	Homo sapiens annexin A11 (ANXA11), transcript variant c, mRNA.	A membrane-bounded organelle of eukaryotic cells in which chromosomes are housed and replicated. In most cells, the nucleus contains all of the cell's chromosomes except the organellar chromosomes, and is the site of RNA synthesis and processing. In some species, or in specialized cell types, RNA metabolism or DNA replication may be absent [goid 5634] [pmid 7508441] [evidence TAS]; The double lip…	Any immune system process that functions in the calibrated response of an organism to a potential internal or invasive threat [goid 6955] [pmid 7508441] [evidence TAS]	Interacting selectively with calcium ions (Ca2+) [goid 5509] [evidence IEA]; Interacting selectively with phospholipids, a class of lipids containing phosphoric acid as a mono- or diester, in the presence of calcium [goid 5544] [evidence IEA]; Interacting selectively with calcium ions (Ca2+) [goid 5509] [evidence IEA]; Interacting selectively with phospholipids, a class of lipids containing phosp…	ANX11; CAP50	ANX11; CAP50
5323.9	0	4509.1	0		NM_001002858.1	ANXA2	Homo sapiens annexin A2 (ANXA2), transcript variant 1, mRNA.	The space external to the outermost structure of a cell. For cells without external protective or external encapsulating structures this refers to space outside of the plasma membrane. This term covers the host cell environment outside an intracellular parasite [goid 5576] [evidence IEA]; A thin layer of dense material found in various animal tissues interposed between the cells and the adjacent …	The process whose specific outcome is the progression of the skeleton over time, from its formation to the mature structure. The skeleton is the bony framework of the body in vertebrates (endoskeleton) or the hard outer envelope of insects (exoskeleton or dermoskeleton) [goid 1501] [pmid 7961821] [evidence TAS]	Stops, prevents or reduces the activity of a phospholipase, an enzyme that catalyzes of the hydrolysis of a phospholipid [goid 4859] [pmid 3013422] [evidence TAS]; Interacting selectively with calcium ions (Ca2+) [goid 5509] [evidence IEA]; Interacting selectively with phospholipids, a class of lipids containing phosphoric acid as a mono- or diester, in the presence of calcium [goid 5544] [eviden…	P36; LPC2D; ANX2L4; ANX2; PAP-IV; CAL1H; LIP2; LPC2	P36; LPC2D; ANX2L4; ANX2; PAP-IV; CAL1H; LIP2; LPC2
3337.5	0	2753.1	0		NR_001562.1	ANXA2P1	Homo sapiens annexin A2 pseudogene 1 (ANXA2P1) on chromosome 4.				LPC2A; ANX2L1; ANX2P1	LPC2A; ANX2L1; ANX2P1
15852.8	0	16813.9	0		NR_003573.1	ANXA2P2	Homo sapiens annexin A2 pseudogene 2 (ANXA2P2), non-coding RNA.	The space external to the outermost structure of a cell. For cells without external protective or external encapsulating structures this refers to space outside of the plasma membrane. This term covers the host cell environment outside an intracellular parasite [goid 5576] [evidence IEA]; A thin layer of dense material found in various animal tissues interposed between the cells and the adjacent …		Stops, prevents or reduces the activity of a phospholipase, an enzyme that catalyzes of the hydrolysis of a phospholipid [goid 4859] [evidence IEA]; Interacting selectively with calcium ions (Ca2+) [goid 5509] [evidence IEA]; Interacting selectively with phospholipids, a class of lipids containing phosphoric acid as a mono- or diester, in the presence of calcium [goid 5544] [evidence IEA]; Intera…	ANX2L2; LPC2B; ANX2P2	ANX2P2; ANX2L2; LPC2B
171.3	0	102.5	0		NR_001446.1	ANXA2P3	Homo sapiens annexin A2 pseudogene 3 (ANXA2P3), non-coding RNA.				ANX2L3; LIP2; LPC2C; ANX2P3	ANX2L3; LIP2; LPC2C; ANX2P3
635.6	0	305.1	0		NM_005139.1	ANXA3	Homo sapiens annexin A3 (ANXA3), mRNA.	All of the contents of a cell excluding the plasma membrane and nucleus, but including other subcellular structures [goid 5737] [pmid 16130169] [evidence TAS]	The cascade of processes by which a signal interacts with a receptor, causing a change in the level or activity of a second messenger or other downstream target, and ultimately effecting a change in the functioning of the cell [goid 7165] [pmid 16130169] [evidence TAS]	Stops, prevents or reduces the activity of a phospholipase, an enzyme that catalyzes of the hydrolysis of a phospholipid [goid 4859] [evidence IEA]; Interacting selectively with calcium ions (Ca2+) [goid 5509] [evidence IEA]; Interacting selectively with phospholipids, a class of lipids containing phosphoric acid as a mono- or diester, in the presence of calcium [goid 5544] [evidence IEA]; Intera…	ANX3	ANX3
1569.8	0	1679.5	0		NM_001154.2	ANXA5	Homo sapiens annexin A5 (ANXA5), mRNA.	The living contents of a cell; the matter contained within (but not including) the plasma membrane, usually taken to exclude large vacuoles and masses of secretory or ingested material. In eukaryotes it includes the nucleus and cytoplasm [goid 5622] [pmid 11256614] [evidence IDA]; All of the contents of a cell excluding the plasma membrane and nucleus, but including other subcellular structures […	Any process that stops, prevents or reduces the frequency, rate or extent of coagulation [goid 50819] [evidence IEA]; A process which directly inhibits any of the steps required for cell death by apoptosis [goid 6916] [pmid 16130169] [evidence TAS]; The cascade of processes by which a signal interacts with a receptor, causing a change in the level or activity of a second messenger or other downst…	Interacting selectively with calcium ions (Ca2+) [goid 5509] [evidence IEA]; Interacting selectively with phospholipids, a class of lipids containing phosphoric acid as a mono- or diester, in the presence of calcium [goid 5544] [evidence IEA]; Stops, prevents or reduces the activity of a phospholipase, an enzyme that catalyzes of the hydrolysis of a phospholipid [goid 4859] [pmid 2967495] [eviden…	PP4; ANX5; ENX2	PP4; ANX5; ENX2
101.7	0	83.5	0		NM_001630.2	ANXA8L2	Homo sapiens annexin A8-like 2 (ANXA8L2), mRNA.			Interacting selectively with calcium ions (Ca2+) [goid 5509] [evidence IEA]; Interacting selectively with phospholipids, a class of lipids containing phosphoric acid as a mono- or diester, in the presence of calcium [goid 5544] [evidence IEA]	ANXA8L2; FLJ32754; ANX8; ANXA8; VAC beta; bA145E20.2	ANXA8L2; FLJ32754; ANX8; VAC beta
101	0	111.6	0		NM_003568.1	ANXA9	Homo sapiens annexin A9 (ANXA9), mRNA.	That part of the cytoplasm that does not contain membranous or particulate subcellular components [goid 5829] [pmid 12832069] [evidence IDA]; The external part of the cell wall and/or plasma membrane [goid 9986] [pmid 10899159] [evidence IDA]	The attachment of one cell to another cell via adhesion molecules [goid 16337] [pmid 10899159] [evidence IDA]	Interacting selectively with phosphatidylserine, a class of glycophospholipids in which a phosphatidyl group is esterified to the hydroxyl group of L-serine [goid 1786] [pmid 12832069] [evidence IDA]; Interacting selectively with calcium ions (Ca2+) [goid 5509] [evidence IEA]; Interacting selectively with phospholipids, a class of lipids containing phosphoric acid as a mono- or diester, in the pr…	ANX31	ANX31
1038.5	0	1273.4	0		NM_015013.2	AOF2	Homo sapiens amine oxidase (flavin containing) domain 2 (AOF2), transcript variant 2, mRNA.	A membrane-bounded organelle of eukaryotic cells in which chromosomes are housed and replicated. In most cells, the nucleus contains all of the cell's chromosomes except the organellar chromosomes, and is the site of RNA synthesis and processing. In some species, or in specialized cell types, RNA metabolism or DNA replication may be absent [goid 5634] [evidence IEA]; Any complex, distinct from RN…	Any process that stops, prevents or reduces the frequency, rate or extent of transcription from an RNA polymerase II promoter [goid 122] [evidence IEA]; The process whose specific outcome is the progression of the embryo in the uterus over time, from formation of the zygote in the oviduct, to birth [goid 1701] [evidence IEA]; The synthesis of either RNA on a template of DNA or DNA on a template o…	The function of binding to a specific DNA sequence in order to modulate transcription. The transcription factor may or may not also interact selectively with a protein or macromolecular complex [goid 3700] [evidence IEA]; Interacting selectively with a transcription factor, any protein required to initiate or regulate transcription [goid 8134] [evidence IEA]; Any molecular entity that serves as a…	KDM1; KIAA0601; LSD1; BHC110; RP1-184J9.1	KDM1; KIAA0601; LSD1; BHC110; RP1-184J9.1
129.1	0	203.4	0		NM_001128.5	AP1G1	Homo sapiens adaptor-related protein complex 1, gamma 1 subunit (AP1G1), transcript variant 2, mRNA.	All of the contents of a cell excluding the plasma membrane and nucleus, but including other subcellular structures [goid 5737] [pmid 9733768] [evidence TAS]; A compound membranous cytoplasmic organelle of eukaryotic cells, consisting of flattened, ribosome-free vesicles arranged in a more or less regular stack. The Golgi apparatus differs from the endoplasmic reticulum in often having slightly t…	The directed movement of proteins in a cell, including the movement of proteins between specific compartments or structures within a cell, such as organelles of a eukaryotic cell [goid 6886] [pmid 9733768] [evidence TAS]; A type of vesicle-mediated transport in which cells take up external materials or membrane constituents by the invagination of small region of the plasma membrane to form a new …	Enables the directed movement of substances (such as macromolecules, small molecules, ions) into, out of, within or between cells [goid 5215] [pmid 9653655] [evidence TAS]; Enables the directed movement of substances (such as macromolecules, small molecules, ions) into, out of, within or between cells [goid 5215] [pmid 9733768] [evidence TAS]; Interacting selectively with any protein or protein c…	MGC18255; ADTG; CLAPG1	MGC18255; ADTG; CLAPG1
448.9	0	446.2	0		NM_032493.2	AP1M1	Homo sapiens adaptor-related protein complex 1, mu 1 subunit (AP1M1), mRNA.	A compound membranous cytoplasmic organelle of eukaryotic cells, consisting of flattened, ribosome-free vesicles arranged in a more or less regular stack. The Golgi apparatus differs from the endoplasmic reticulum in often having slightly thicker membranes, appearing in sections as a characteristic shallow semicircle so that the convex side (cis or entry face) abuts the endoplasmic reticulum, sec…	The directed movement of proteins in a cell, including the movement of proteins between specific compartments or structures within a cell, such as organelles of a eukaryotic cell [goid 6886] [evidence IEA]; The directed movement of substances, either within a vesicle or in the vesicle membrane, into, out of or within a cell [goid 16192] [evidence IEA]	Interacting selectively with any protein or protein complex (a complex of two or more proteins that may include other nonprotein molecules) [goid 5515] [pmid 14691137] [evidence IPI]	MU-1A; CLAPM2; CLTNM; AP47	MU-1A; CLAPM2; CLTNM; AP47
164.2	0	217.1	0		NM_005498.3	AP1M2	Homo sapiens adaptor-related protein complex 1, mu 2 subunit (AP1M2), mRNA.	A compound membranous cytoplasmic organelle of eukaryotic cells, consisting of flattened, ribosome-free vesicles arranged in a more or less regular stack. The Golgi apparatus differs from the endoplasmic reticulum in often having slightly thicker membranes, appearing in sections as a characteristic shallow semicircle so that the convex side (cis or entry face) abuts the endoplasmic reticulum, sec…	The process of targeting specific proteins to particular membrane-bounded subcellular organelles. Usually requires an organelle specific protein sequence motif [goid 6605] [pmid 10338135] [evidence TAS]; The process by which vesicles are directed to specific destination membranes, mediated by microtubules that grow between molecules at the vesicle membrane and target membrane surfaces [goid 6903]…	Interacting selectively with any protein or protein complex (a complex of two or more proteins that may include other nonprotein molecules) [goid 5515] [pmid 17220478] [evidence IPI]	HSMU1B; MU1B; MU-1B	HSMU1B; MU1B; MU-1B
941.2	0	740.3	0		NM_057089.1	AP1S1	Homo sapiens adaptor-related protein complex 1, sigma 1 subunit (AP1S1), transcript variant 2, mRNA.	A compound membranous cytoplasmic organelle of eukaryotic cells, consisting of flattened, ribosome-free vesicles arranged in a more or less regular stack. The Golgi apparatus differs from the endoplasmic reticulum in often having slightly thicker membranes, appearing in sections as a characteristic shallow semicircle so that the convex side (cis or entry face) abuts the endoplasmic reticulum, sec…	The directed movement of proteins in a cell, including the movement of proteins between specific compartments or structures within a cell, such as organelles of a eukaryotic cell [goid 6886] [evidence IEA]; The uptake of external materials by cells, utilizing receptors to ensure specificity of transport. A specific receptor on the cell surface binds tightly to the extracellular macromolecule (the…	Interacting selectively with any protein or protein complex (a complex of two or more proteins that may include other nonprotein molecules) [goid 5515] [evidence ISS]; Enables the directed movement of proteins into, out of, within or between cells [goid 8565] [evidence IEA]	SIGMA1A; CLAPS1; AP19	SIGMA1A; CLAPS1; AP19
167	0	152.2	0		NM_003916.3	AP1S2	Homo sapiens adaptor-related protein complex 1, sigma 2 subunit (AP1S2), mRNA.	Any of several different proteinaceous coats that can associate with membranes. Membrane coats include those formed by clathrin plus an adaptor complex, the COPI and COPII complexes, and possibly others. They are found associated with membranes on many vesicles as well as other membrane features such as pits and perhaps tubules [goid 30117] [evidence IEA]; A clathrin coat found on a vesicle of th…	The directed movement of proteins in a cell, including the movement of proteins between specific compartments or structures within a cell, such as organelles of a eukaryotic cell [goid 6886] [evidence IEA]; The directed movement of substances, either within a vesicle or in the vesicle membrane, into, out of or within a cell [goid 16192] [evidence IEA]; The directed movement of proteins in a cell,…	Interacting selectively with any protein or protein complex (a complex of two or more proteins that may include other nonprotein molecules) [goid 5515] [evidence IEA]; Enables the directed movement of proteins into, out of, within or between cells [goid 8565] [evidence IEA]; Interacting selectively with any protein or protein complex (a complex of two or more proteins that may include other nonpr…	MGC:1902; SIGMA1B; MRX59; DC22	MGC:1902; SIGMA1B; MRX59; DC22
111.7	0	148.5	0		NM_001282.2	AP2B1	Homo sapiens adaptor-related protein complex 2, beta 1 subunit (AP2B1), transcript variant 2, mRNA.	Any of several different proteinaceous coats that can associate with membranes. Membrane coats include those formed by clathrin plus an adaptor complex, the COPI and COPII complexes, and possibly others. They are found associated with membranes on many vesicles as well as other membrane features such as pits and perhaps tubules [goid 30117] [evidence IEA]; A membrane coat adaptor complex that lin…	The directed movement of proteins in a cell, including the movement of proteins between specific compartments or structures within a cell, such as organelles of a eukaryotic cell [goid 6886] [evidence IEA]; The directed movement of substances, either within a vesicle or in the vesicle membrane, into, out of or within a cell [goid 16192] [evidence IEA]; The directed movement of proteins in a cell,…	Interacting selectively with any protein or protein complex (a complex of two or more proteins that may include other nonprotein molecules) [goid 5515] [evidence IEA]; Enables the directed movement of proteins into, out of, within or between cells [goid 8565] [evidence IEA]; Interacting selectively with any protein or protein complex (a complex of two or more proteins that may include other nonpr…	DKFZp781K0743; AP105B; CLAPB1; ADTB2; AP2-BETA	DKFZp781K0743; AP105B; CLAPB1; ADTB2; AP2-BETA
579.7	0	626	0		NM_004068.3	AP2M1	Homo sapiens adaptor-related protein complex 2, mu 1 subunit (AP2M1), transcript variant 1, mRNA.	A semiautonomous, self replicating organelle that occurs in varying numbers, shapes, and sizes in the cytoplasm of virtually all eukaryotic cells. It is notably the site of tissue respiration [goid 5739] [evidence IEA]; The lipid bilayer surrounding a peroxisome [goid 5778] [pmid 17108328] [evidence EXP]; That part of the cytoplasm that does not contain membranous or particulate subcellular compo…	The directed movement of proteins in a cell, including the movement of proteins between specific compartments or structures within a cell, such as organelles of a eukaryotic cell [goid 6886] [evidence IEA]; The directed movement of substances, either within a vesicle or in the vesicle membrane, into, out of or within a cell [goid 16192] [evidence IEA]; Any viral process that modulates the frequen…	Enables the directed movement of substances (such as macromolecules, small molecules, ions) into, out of, within or between cells [goid 5215] [pmid 7989329] [evidence TAS]; Enables the directed movement of substances (such as macromolecules, small molecules, ions) into, out of, within or between cells [goid 5215] [pmid 8595912] [evidence TAS]; Interacting selectively with any protein or protein c…	AP50; mu2; CLAPM1	AP50; mu2; CLAPM1
6928.8	0	6696.8	0		NM_004069.3	AP2S1	Homo sapiens adaptor-related protein complex 2, sigma 1 subunit (AP2S1), transcript variant AP17, mRNA.	That part of the cytoplasm that does not contain membranous or particulate subcellular components [goid 5829] [pmid 2014052] [evidence EXP]; That part of the cytoplasm that does not contain membranous or particulate subcellular components [goid 5829] [pmid 16103193] [evidence EXP]; The membrane surrounding a cell that separates the cell from its external environment. It consists of a phospholipid…	The directed movement of proteins in a cell, including the movement of proteins between specific compartments or structures within a cell, such as organelles of a eukaryotic cell [goid 6886] [evidence IEA]; The directed movement of substances, either within a vesicle or in the vesicle membrane, into, out of or within a cell [goid 16192] [evidence IEA]; Any process that modulates the frequency, ra…	Enables the directed movement of substances (such as macromolecules, small molecules, ions) into, out of, within or between cells [goid 5215] [pmid 9040778] [evidence NAS]; Interacting selectively with any protein or protein complex (a complex of two or more proteins that may include other nonprotein molecules) [goid 5515] [evidence IEA]; Enables the directed movement of proteins into, out of, wi…	AP17; CLAPS2; AP17-DELTA	AP17; CLAPS2; AP17-DELTA
1080.9	0	1590	0		NM_003664.3	AP3B1	Homo sapiens adaptor-related protein complex 3, beta 1 subunit (AP3B1), mRNA.	A compound membranous cytoplasmic organelle of eukaryotic cells, consisting of flattened, ribosome-free vesicles arranged in a more or less regular stack. The Golgi apparatus differs from the endoplasmic reticulum in often having slightly thicker membranes, appearing in sections as a characteristic shallow semicircle so that the convex side (cis or entry face) abuts the endoplasmic reticulum, sec…	The process of directing proteins towards the lysosome using signals contained within the protein [goid 6622] [evidence IEA]; The directed movement of proteins in a cell, including the movement of proteins between specific compartments or structures within a cell, such as organelles of a eukaryotic cell [goid 6886] [pmid 9931340] [evidence TAS]; A type of vesicle-mediated transport in which cells…	Interacting selectively with any protein or protein complex (a complex of two or more proteins that may include other nonprotein molecules) [goid 5515] [pmid 17353931] [evidence IPI]; Enables the directed movement of proteins into, out of, within or between cells [goid 8565] [evidence IEA]	ADTB3; ADTB3A; HPS; PE; HPS2	ADTB3; ADTB3A; HPS; PE; HPS2
128.9	0	143.2	0		NM_006803.2	AP3M2	Homo sapiens adaptor-related protein complex 3, mu 2 subunit (AP3M2), mRNA.	A compound membranous cytoplasmic organelle of eukaryotic cells, consisting of flattened, ribosome-free vesicles arranged in a more or less regular stack. The Golgi apparatus differs from the endoplasmic reticulum in often having slightly thicker membranes, appearing in sections as a characteristic shallow semicircle so that the convex side (cis or entry face) abuts the endoplasmic reticulum, sec…	The directed movement of proteins in a cell, including the movement of proteins between specific compartments or structures within a cell, such as organelles of a eukaryotic cell [goid 6886] [evidence IEA]; The directed movement of substances, either within a vesicle or in the vesicle membrane, into, out of or within a cell [goid 16192] [evidence IEA]	Interacting selectively with any protein or protein complex (a complex of two or more proteins that may include other nonprotein molecules) [goid 5515] [evidence IEA]	AP47B; CLA20; P47B	CLA20; P47B; AP47B
1242.4	0	1180.5	0		NM_001002924.1	AP3S1	Homo sapiens adaptor-related protein complex 3, sigma 1 subunit (AP3S1), transcript variant 2, mRNA.	A compound membranous cytoplasmic organelle of eukaryotic cells, consisting of flattened, ribosome-free vesicles arranged in a more or less regular stack. The Golgi apparatus differs from the endoplasmic reticulum in often having slightly thicker membranes, appearing in sections as a characteristic shallow semicircle so that the convex side (cis or entry face) abuts the endoplasmic reticulum, sec…	The directed movement of proteins in a cell, including the movement of proteins between specific compartments or structures within a cell, such as organelles of a eukaryotic cell [goid 6886] [evidence IEA]; The series of molecular signals generated as a consequence of the insulin receptor binding to insulin [goid 8286] [pmid 9792713] [evidence TAS]; The directed movement of substances, either wit…	Enables the directed movement of substances (such as macromolecules, small molecules, ions) into, out of, within or between cells [goid 5215] [pmid 9118953] [evidence NAS]; Interacting selectively with any protein or protein complex (a complex of two or more proteins that may include other nonprotein molecules) [goid 5515] [evidence IEA]; Enables the directed movement of proteins into, out of, wi…	CLAPS3; Sigma3A	CLAPS3; Sigma3A
256.7	0	218.8	0		NM_006594.1	AP4B1	Homo sapiens adaptor-related protein complex 4, beta 1 subunit (AP4B1), mRNA.	That fraction of cells, prepared by disruptive biochemical methods, that is soluble in water [goid 5625] [pmid 10066790] [evidence TAS]; A compound membranous cytoplasmic organelle of eukaryotic cells, consisting of flattened, ribosome-free vesicles arranged in a more or less regular stack. The Golgi apparatus differs from the endoplasmic reticulum in often having slightly thicker membranes, appe…	The directed movement of proteins in a cell, including the movement of proteins between specific compartments or structures within a cell, such as organelles of a eukaryotic cell [goid 6886] [evidence IEA]; The directed movement of substances, either within a vesicle or in the vesicle membrane, into, out of or within a cell [goid 16192] [evidence IEA]; The directed movement of proteins in a cell,…	Enables the directed movement of substances (such as macromolecules, small molecules, ions) into, out of, within or between cells [goid 5215] [pmid 10066790] [evidence TAS]; Interacting selectively with any protein or protein complex (a complex of two or more proteins that may include other nonprotein molecules) [goid 5515] [pmid 17353931] [evidence IPI]; Enables the directed movement of proteins…	BETA-4	BETA-4
148.1	0	147.8	0		NM_007347.3	AP4E1	Homo sapiens adaptor-related protein complex 4, epsilon 1 subunit (AP4E1), mRNA.	A compound membranous cytoplasmic organelle of eukaryotic cells, consisting of flattened, ribosome-free vesicles arranged in a more or less regular stack. The Golgi apparatus differs from the endoplasmic reticulum in often having slightly thicker membranes, appearing in sections as a characteristic shallow semicircle so that the convex side (cis or entry face) abuts the endoplasmic reticulum, sec…	The directed movement of proteins in a cell, including the movement of proteins between specific compartments or structures within a cell, such as organelles of a eukaryotic cell [goid 6886] [evidence IEA]; The directed movement of substances, either within a vesicle or in the vesicle membrane, into, out of or within a cell [goid 16192] [evidence IEA]	The action of a molecule that contributes to the structural integrity of a complex or assembly within or outside a cell [goid 5198] [evidence IEA]; Interacting selectively with any protein or protein complex (a complex of two or more proteins that may include other nonprotein molecules) [goid 5515] [evidence IEA]	DKFZp686L12167	DKFZp686L12167
144.2	0	105.1	0		NM_004886.3	APBA3	Homo sapiens amyloid beta (A4) precursor protein-binding, family A, member 3 (APBA3), mRNA.	Double layer of lipid molecules that encloses all cells, and, in eukaryotes, many organelles; may be a single or double lipid bilayer; also includes associated proteins [goid 16020] [evidence NAS]	A series of reactions within the cell that occur as a result of a single trigger reaction or compound [goid 7242] [evidence NAS]; The directed movement of proteins into, out of, within or between cells [goid 15031] [evidence IEA]	Interacting selectively with any protein or protein complex (a complex of two or more proteins that may include other nonprotein molecules) [goid 5515] [pmid 10049767] [evidence IPI]	MGC:15815; X11L2; mint3	MGC:15815; X11L2; mint3
1170.4	0	1225	0		NM_001640.3	APEH	Homo sapiens N-acylaminoacyl-peptide hydrolase (APEH), mRNA.	All of the contents of a cell excluding the plasma membrane and nucleus, but including other subcellular structures [goid 5737] [evidence IEA]	The hydrolysis of a peptide bond or bonds within a protein [goid 6508] [evidence IEA]	Catalysis of the hydrolysis of internal, alpha-peptide bonds in a polypeptide chain by a catalytic mechanism that involves a catalytic triad consisting of a serine nucleophile that is activated by a proton relay involving an acidic residue (e.g. aspartate or glutamate) and a basic residue (usually histidine) [goid 4252] [pmid 2006156] [evidence TAS]; Catalysis of the hydrolysis of various bonds, …	D3S48E; APH; ACPH; OPH; MGC2178; DNF15S2; D3F15S2	D3S48E; APH; ACPH; OPH; MGC2178; DNF15S2; D3F15S2
1530	0	1207.4	0		NM_080649.1	APEX1	Homo sapiens APEX nuclease (multifunctional DNA repair enzyme) 1 (APEX1), transcript variant 3, mRNA.	The living contents of a cell; the matter contained within (but not including) the plasma membrane, usually taken to exclude large vacuoles and masses of secretory or ingested material. In eukaryotes it includes the nucleus and cytoplasm [goid 5622] [evidence IEA]; A membrane-bounded organelle of eukaryotic cells in which chromosomes are housed and replicated. In most cells, the nucleus contains …	In base excision repair, an altered base is removed by a DNA glycosylase enzyme, followed by excision of the resulting sugar phosphate. The small gap left in the DNA helix is filled in by the sequential action of DNA polymerase and DNA ligase [goid 6284] [pmid 11286553] [evidence TAS]; The synthesis of RNA from a DNA template by RNA polymerase II (Pol II), originating at a Pol II-specific promote…	Interacting selectively with magnesium (Mg) ions [goid 287] [evidence IEA]; Interacting selectively with DNA (deoxyribonucleic acid) [goid 3677] [pmid 11286553] [evidence IDA]; The function of a transcription cofactor that activates transcription from a RNA polymerase II promoter; does not bind DNA itself [goid 3713] [pmid 9119221] [evidence IDA]; The function of a transcription cofactor that rep…	APEX; REF1; APE1; APE-1; HAP1; APE; APX; REF-1; APEN	APEX; REF1; APE1; APE-1; HAP1; APE; APX; REF-1; APEN
1372.3	0	1087	0		NM_014481.2	APEX2	Homo sapiens APEX nuclease (apurinic/apyrimidinic endonuclease) 2 (APEX2), nuclear gene encoding mitochondrial protein, mRNA.	The living contents of a cell; the matter contained within (but not including) the plasma membrane, usually taken to exclude large vacuoles and masses of secretory or ingested material. In eukaryotes it includes the nucleus and cytoplasm [goid 5622] [evidence IEA]; A membrane-bounded organelle of eukaryotic cells in which chromosomes are housed and replicated. In most cells, the nucleus contains …	The process of restoring DNA after damage. Genomes are subject to damage by chemical and physical agents in the environment (e.g. UV and ionizing radiations, chemical mutagens, fungal and bacterial toxins, etc.) and by free radicals or alkylating agents endogenously generated in metabolism. DNA is also damaged because of errors during its replication. A variety of different DNA repair pathways ha…	Interacting selectively with DNA (deoxyribonucleic acid) [goid 3677] [evidence IEA]; Catalysis of the cleavage of the C-O-P bond 3' to the apurinic or apyrimidinic site in DNA by a beta-elimination reaction, leaving a 3'-terminal unsaturated sugar and a product with a terminal 5'-phosphate [goid 3906] [evidence IEA]; Catalysis of the hydrolysis of ester linkages within nucleic acids by creating i…	XTH2; APEXL2; APE2	XTH2; APEXL2; APE2
450.3	0	543.5	0		NM_016022.1	APH1A	Homo sapiens anterior pharynx defective 1 homolog A (C. elegans) (APH1A), transcript variant 1, mRNA.	The irregular network of unit membranes, visible only by electron microscopy, that occurs in the cytoplasm of many eukaryotic cells. The membranes form a complex meshwork of tubular channels, which are often expanded into slitlike cavities called cisternae. The ER takes two forms, rough (or granular), with ribosomes adhering to the outer surface, and smooth (with no ribosomes attached) [goid 5783…	The proteolytic cleavage of transmembrane proteins and release of their ectodomain (extracellular domain) [goid 6509] [pmid 15274632] [evidence IDA]; The series of successive proteolytic cleavage events that take place after a Notch receptor binds a ligand, and which lead to the release of the Notch Intracellular Domain (NICD), which is the active form of the receptor [goid 7220] [pmid 12297508] …	Interacting selectively with any protein or protein complex (a complex of two or more proteins that may include other nonprotein molecules) [goid 5515] [pmid 12297508] [evidence IPI]; Interacting selectively with any protein or protein complex (a complex of two or more proteins that may include other nonprotein molecules) [goid 5515] [evidence IEA]	APH-1A; CGI-78; 6530402N02Rik	APH-1A; CGI-78; 6530402N02Rik
672.9	0	727.9	0		NM_006595.2	API5	Homo sapiens apoptosis inhibitor 5 (API5), mRNA.	A membrane-bounded organelle of eukaryotic cells in which chromosomes are housed and replicated. In most cells, the nucleus contains all of the cell's chromosomes except the organellar chromosomes, and is the site of RNA synthesis and processing. In some species, or in specialized cell types, RNA metabolism or DNA replication may be absent [goid 5634] [pmid 11075807] [evidence NAS]; A ribonucleop…	A form of programmed cell death induced by external or internal signals that trigger the activity of proteolytic caspases, whose actions dismantle the cell and result in cell death. Apoptosis begins internally with condensation and subsequent fragmentation of the cell nucleus (blebbing) while the plasma membrane remains intact. Other characteristics of apoptosis include DNA fragmentation and the …	The selective, often stoichiometric, interaction of a molecule with one or more specific sites on another molecule [goid 5488] [evidence IEA]; Interacting selectively with fibroblast growth factor [goid 17134] [pmid 11075807] [evidence IPI]	AAC-11; AAC11; API5L1	AAC-11; AAC11; API5L1
632.1	0	576.1	0		NM_015957.1	APIP	Homo sapiens APAF1 interacting protein (APIP), mRNA.	All of the contents of a cell excluding the plasma membrane and nucleus, but including other subcellular structures [goid 5737] [evidence IEA]	Any process that stops, prevents or reduces the frequency, rate or extent of cell death by apoptosis [goid 43066] [evidence IEA]	Interacting selectively with zinc (Zn) ions [goid 8270] [evidence IEA]; Interacting selectively with an identical protein or proteins [goid 42802] [pmid 16189514] [evidence IPI]; Interacting selectively with any metal ion [goid 46872] [evidence IEA]; Interacting selectively with any metal ion [goid 46872] [evidence IEA]	dJ179L10.2; APIP2; MMRP19; CGI-29	dJ179L10.2; APIP2; MMRP19; CGI-29
314.7	0	247.8	0		NM_198544.2	APITD1	Homo sapiens apoptosis-inducing, TAF9-like domain 1 (APITD1), transcript variant B, mRNA.	The region of a chromosome that includes the centromere and associated proteins. In monocentric chromosomes, this region corresponds to a single area of the chromosome, whereas in holocentric chromosomes, it is evenly distributed along the chromosome [goid 775] [evidence IEA]; A membrane-bounded organelle of eukaryotic cells in which chromosomes are housed and replicated. In most cells, the nucle…		Interacting selectively with DNA (deoxyribonucleic acid) [goid 3677] [evidence IEA]; Interacting selectively with DNA (deoxyribonucleic acid) [goid 3677] [evidence IEA]	MGC32686; CENP-S; CENPS	MGC32686; CENP-S; CENPS
189.6	0	266.6	0		NM_001642.1	APLP2	Homo sapiens amyloid beta (A4) precursor-like protein 2 (APLP2), mRNA.	A membrane-bounded organelle of eukaryotic cells in which chromosomes are housed and replicated. In most cells, the nucleus contains all of the cell's chromosomes except the organellar chromosomes, and is the site of RNA synthesis and processing. In some species, or in specialized cell types, RNA metabolism or DNA replication may be absent [goid 5634] [pmid 7702756] [evidence IDA]; The membrane s…	Specific actions of a newborn or infant mammal that result in the derivation of nourishment from the breast [goid 1967] [evidence IEA]; The regulation of the levels, transport, and metabolism of copper ions within a cell or between a cell and its external environment [goid 6878] [evidence IEA]; Any process that modulates the frequency, rate or extent of EGF receptor activity [goid 7176] [evidence…	Interacting selectively with DNA (deoxyribonucleic acid) [goid 3677] [pmid 7702756] [evidence NAS]; Stops, prevents or reduces the activity of serine-type endopeptidases, enzymes that catalyze the hydrolysis of nonterminal peptide bonds in a polypeptide chain; a serine residue (and a histidine residue) are at the active center of the enzyme [goid 4867] [evidence IEA]; Interacting selectively with…	CDEBP; APPH; APPL2	CDEBP; APPH; APPL2
2489.9	0	2339.1	0		NM_144772.1	APOA1BP	Homo sapiens apolipoprotein A-I binding protein (APOA1BP), mRNA.	The space external to the outermost structure of a cell. For cells without external protective or external encapsulating structures this refers to space outside of the plasma membrane. This term covers the host cell environment outside an intracellular parasite [goid 5576] [pmid 11991719] [evidence IDA]	Any process specifically pertinent to the functioning of integrated living units: cells, tissues, organs, and organisms. A process is a collection of molecular events with a defined beginning and end [goid 8150] [evidence ND ]	Interacting selectively with any protein or protein complex (a complex of two or more proteins that may include other nonprotein molecules) [goid 5515] [pmid 11991719] [evidence IPI]	MGC119145; MGC119143; AIBP	MGC119145; MGC119143; AIBP
74.2	0	59.5	0		NM_030817.1	APOLD1	Homo sapiens apolipoprotein L domain containing 1 (APOLD1), mRNA.	The space external to the outermost structure of a cell. For cells without external protective or external encapsulating structures this refers to space outside of the plasma membrane. This term covers the host cell environment outside an intracellular parasite [goid 5576] [evidence IEA]; The membrane surrounding a cell that separates the cell from its external environment. It consists of a phosp…	Blood vessel formation when new vessels emerge from the proliferation of pre-existing blood vessels [goid 1525] [evidence IEA]; The directed movement of lipids into, out of, within or between cells. Lipids are compounds soluble in an organic solvent but not, or sparingly, in an aqueous solvent [goid 6869] [evidence IEA]; The biological process whose specific outcome is the progression of a multic…	Interacting selectively with a lipid [goid 8289] [evidence IEA]	VERGE; DKFZP434F0318; FLJ25138	VERGE; DKFZP434F0318; FLJ25138
1109.6	0	1188.3	0		NM_024122.2	APOO	Homo sapiens apolipoprotein O (APOO), mRNA.	The space external to the outermost structure of a cell. For cells without external protective or external encapsulating structures this refers to space outside of the plasma membrane. This term covers the host cell environment outside an intracellular parasite [goid 5576] [evidence IEA]; All of the contents of a cell excluding the plasma membrane and nucleus, but including other subcellular stru…	The directed movement of lipids into, out of, within or between cells. Lipids are compounds soluble in an organic solvent but not, or sparingly, in an aqueous solvent [goid 6869] [evidence IEA]	Enables the directed movement of lipids into, out of, within or between cells [goid 5319] [evidence IEA]	MGC4825; My025; FAM121B	MGC4825; My025; FAM121B
72.9	0	61	0		NM_198450.1	APOOL	Homo sapiens apolipoprotein O-like (APOOL), mRNA.	The space external to the outermost structure of a cell. For cells without external protective or external encapsulating structures this refers to space outside of the plasma membrane. This term covers the host cell environment outside an intracellular parasite [goid 5576] [evidence IEA]; A semiautonomous, self replicating organelle that occurs in varying numbers, shapes, and sizes in the cytopla…			MGC129748; UNQ8193; FAM121A; CXorf33	MGC129748; UNQ8193
359.8	0	456.4	0		NM_201414.1	APP	Homo sapiens amyloid beta (A4) precursor protein (APP), transcript variant 3, mRNA.	The space external to the outermost structure of a cell. For cells without external protective or external encapsulating structures this refers to space outside of the plasma membrane. This term covers the host cell environment outside an intracellular parasite [goid 5576] [pmid 2110384] [evidence EXP]; The space external to the outermost structure of a cell. For cells without external protective…	The regulation of the levels, transport, and metabolism of copper ions within a cell or between a cell and its external environment [goid 6878] [pmid 15910549] [evidence TAS]; A type of vesicle-mediated transport in which cells take up external materials or membrane constituents by the invagination of small region of the plasma membrane to form a new membrane-bounded vesicle [goid 6897] [evidence…	Stops, prevents or reduces the activity of serine-type endopeptidases, enzymes that catalyze the hydrolysis of nonterminal peptide bonds in a polypeptide chain; a serine residue (and a histidine residue) are at the active center of the enzyme [goid 4867] [pmid 10652580] [evidence IDA]; Stops, prevents or reduces the activity of serine-type endopeptidases, enzymes that catalyze the hydrolysis of n…	AD1; ABETA; CTFgamma; APPI; ABPP; CVAP; PN2; AAA	AD1; ABETA; CTFgamma; APPI; ABPP; CVAP; PN2; AAA
118.9	0	115.8	0		NM_012096.1	APPL1	Homo sapiens adaptor protein, phosphotyrosine interaction, PH domain and leucine zipper containing 1 (APPL1), mRNA.	A membrane-bounded organelle of eukaryotic cells in which chromosomes are housed and replicated. In most cells, the nucleus contains all of the cell's chromosomes except the organellar chromosomes, and is the site of RNA synthesis and processing. In some species, or in specialized cell types, RNA metabolism or DNA replication may be absent [goid 5634] [pmid 15016378] [evidence IDA]; All of the co…	The progression of biochemical and morphological phases and events that occur in a cell during successive cell replication or nuclear replication events. Canonically, the cell cycle comprises the replication and segregation of genetic material followed by the division of the cell, but in endocycles or syncytial cells nuclear replication or nuclear division may not be followed by cell division [go…	Interacting selectively with any protein or protein complex (a complex of two or more proteins that may include other nonprotein molecules) [goid 5515] [pmid 15016378] [evidence IPI]; Interacting selectively with any protein or protein complex (a complex of two or more proteins that may include other nonprotein molecules) [goid 5515] [pmid 12011067] [evidence IPI]; Interacting selectively with an…	APPL; DIP13alpha	APPL1; DIP13alpha
179	0	272.2	0		NM_018171.2	APPL2	Homo sapiens adaptor protein, phosphotyrosine interaction, PH domain and leucine zipper containing 2 (APPL2), mRNA.	A membrane-bounded organelle of eukaryotic cells in which chromosomes are housed and replicated. In most cells, the nucleus contains all of the cell's chromosomes except the organellar chromosomes, and is the site of RNA synthesis and processing. In some species, or in specialized cell types, RNA metabolism or DNA replication may be absent [goid 5634] [pmid 15016378] [evidence IDA]; All of the co…	The progression of biochemical and morphological phases and events that occur in a cell during successive cell replication or nuclear replication events. Canonically, the cell cycle comprises the replication and segregation of genetic material followed by the division of the cell, but in endocycles or syncytial cells nuclear replication or nuclear division may not be followed by cell division [go…	Interacting selectively with any protein or protein complex (a complex of two or more proteins that may include other nonprotein molecules) [goid 5515] [pmid 15016378] [evidence IPI]	DIP13B; FLJ10659; APPL2	FLJ10659; APPL2
1380.2	0	1171.4	0		NM_000485.2	APRT	Homo sapiens adenine phosphoribosyltransferase (APRT), transcript variant 1, mRNA.	All of the contents of a cell excluding the plasma membrane and nucleus, but including other subcellular structures [goid 5737] [pmid 16130169] [evidence TAS]; That part of the cytoplasm that does not contain membranous or particulate subcellular components [goid 5829] [pmid 457664] [evidence EXP]	Any process which produces a purine nucleoside from derivatives of it, without de novo synthesis [goid 6166] [evidence IEA]; Any process that generates adenine, 6-aminopurine, from derivatives of it without de novo synthesis [goid 6168] [evidence IEA]; The specific actions or reactions of an organism relating to grooming, cleaning and brushing to remove dirt and parasites [goid 7625] [evidence IE…	Interacting selectively with adenine, a purine base [goid 2055] [evidence IEA]; Catalysis of the reaction: AMP + diphosphate = adenine + 5-phospho-alpha-D-ribose 1-diphosphate [goid 3999] [evidence IEA]; Catalysis of the transfer of a glycosyl group from one compound (donor) to another (acceptor) [goid 16757] [evidence IEA]; Interacting selectively with adenine, a purine base [goid 2055] [evidenc…	MGC125857; AMP; MGC125856; DKFZp686D13177; MGC129961	AMP; MGC125856; MGC129961; MGC125857; DKFZp686D13177
417.2	0	249.8	0		NM_001102467.1	AQP12B	Homo sapiens aquaporin 12B (AQP12B), mRNA.	Double layer of lipid molecules that encloses all cells, and, in eukaryotes, many organelles; may be a single or double lipid bilayer; also includes associated proteins [goid 16020] [evidence IEA]; Double layer of lipid molecules that encloses all cells, and, in eukaryotes, many organelles; may be a single or double lipid bilayer; also includes associated proteins [goid 16020] [evidence IEA]; Pen…	The directed movement of substances (such as macromolecules, small molecules, ions) into, out of, within or between cells, or within a multicellular organism [goid 6810] [evidence IEA]; The directed movement of substances (such as macromolecules, small molecules, ions) into, out of, within or between cells, or within a multicellular organism [goid 6810] [evidence IEA]	Enables the directed movement of substances (such as macromolecules, small molecules, ions) into, out of, within or between cells [goid 5215] [evidence IEA]; Enables the directed movement of substances (such as macromolecules, small molecules, ions) into, out of, within or between cells [goid 5215] [evidence IEA]	INSSA3; MGC149473	INSSA3; MGC149473
478.3	0	468	0		NM_001654.1	ARAF	Homo sapiens v-raf murine sarcoma 3611 viral oncogene homolog (ARAF), mRNA.	A semiautonomous, self replicating organelle that occurs in varying numbers, shapes, and sizes in the cytoplasm of virtually all eukaryotic cells. It is notably the site of tissue respiration [goid 5739] [evidence IEA]	A series of reactions within the cell that occur as a result of a single trigger reaction or compound [goid 7242] [evidence IEA]; The process of introducing a phosphate group on to a protein [goid 6468] [evidence IEA]; A series of reactions within the cell that occur as a result of a single trigger reaction or compound [goid 7242] [evidence IEA]	[goid 5057] [evidence IEA]; Interacting selectively with zinc (Zn) ions [goid 8270] [evidence IEA]; Interacting selectively with any metal ion [goid 46872] [evidence IEA]; Interacting selectively with a nucleotide, any compound consisting of a nucleoside that is esterified with (ortho)phosphate or an oligophosphate at any hydroxyl group on the ribose or deoxyribose moiety [goid 166] [evidence IEA…	ARAF1; PKS2; A-RAF; RAFA1	ARAF1; PKS2; A-RAF; RAFA1
120.6	0	89.3	0		NM_001040118.2	ARAP1	Homo sapiens ArfGAP with RhoGAP domain, ankyrin repeat and PH domain 1 (ARAP1), transcript variant 3, mRNA.
2719.1	0	3718.1	0		NM_001655.3	ARCN1	Homo sapiens archain 1 (ARCN1), mRNA.	The lipid bilayer surrounding any of the compartments of the Golgi apparatus [goid 139] [evidence IEA]; All of the contents of a cell excluding the plasma membrane and nucleus, but including other subcellular structures [goid 5737] [evidence IEA]; A compound membranous cytoplasmic organelle of eukaryotic cells, consisting of flattened, ribosome-free vesicles arranged in a more or less regular sta…	The directed movement of substances (such as macromolecules, small molecules, ions) into, out of, within or between cells, or within a multicellular organism [goid 6810] [evidence IEA]; The directed movement of proteins in a cell, including the movement of proteins between specific compartments or structures within a cell, such as organelles of a eukaryotic cell [goid 6886] [pmid 7782067] [eviden…	Interacting selectively with any protein or protein complex (a complex of two or more proteins that may include other nonprotein molecules) [goid 5515] [evidence IEA]	COPD	COPD
1253	0	988.8	0		NM_003491.2	ARD1A	Homo sapiens ARD1 homolog A, N-acetyltransferase (S. cerevisiae) (ARD1A), mRNA.	The living contents of a cell; the matter contained within (but not including) the plasma membrane, usually taken to exclude large vacuoles and masses of secretory or ingested material. In eukaryotes it includes the nucleus and cytoplasm [goid 5622] [pmid 11256614] [evidence IDA]; A membrane-bounded organelle of eukaryotic cells in which chromosomes are housed and replicated. In most cells, the n…	The chemical reactions and pathways, including anabolism and catabolism, by which living organisms transform chemical substances. Metabolic processes typically transform small molecules, but also include macromolecular processes such as DNA repair and replication, and protein synthesis and degradation [goid 8152] [evidence IEA]; The chemical reactions and pathways, including anabolism and catabol…	Catalysis of the transfer of an acetyl group to a nitrogen atom on the acceptor molecule [goid 8080] [evidence IEA]; Catalysis of the transfer of a group, e.g. a methyl group, glycosyl group, acyl group, phosphorus-containing, or other groups, from one compound (generally regarded as the donor) to another compound (generally regarded as the acceptor). Transferase is the systematic name for any en…	MGC71248; DXS707; ARD1; TE2	MGC71248; DXS707; ARD1; TE2
1577	0	1717.7	0		NM_001024228.1	ARF1	Homo sapiens ADP-ribosylation factor 1 (ARF1), transcript variant 2, mRNA.	The lipid bilayer surrounding any of the compartments of the Golgi apparatus [goid 139] [pmid 8599108] [evidence EXP]; The lipid bilayer surrounding any of the compartments of the Golgi apparatus [goid 139] [pmid 8533093] [evidence EXP]; The lipid bilayer surrounding any of the compartments of the Golgi apparatus [goid 139] [pmid 10402461] [evidence EXP]; The living contents of a cell; the matter…	The directed movement of substances from the Golgi back to the endoplasmic reticulum, mediated by vesicles bearing specific protein coats such as COPI or COG [goid 6890] [pmid 11031247] [evidence EXP]; Any series of molecular signals in which a small monomeric GTPase relays one or more of the signals [goid 7264] [evidence IEA]; The directed movement of proteins into, out of, within or between cel…	Interacting selectively with a nucleotide, any compound consisting of a nucleoside that is esterified with (ortho)phosphate or an oligophosphate at any hydroxyl group on the ribose or deoxyribose moiety [goid 166] [evidence IEA]; Catalysis of the reaction: GTP + H2O = GDP + phosphate [goid 3924] [pmid 1577740] [evidence TAS]; [goid 5057] [pmid 8529647] [evidence TAS]; Interacting selectively with…
329.9	0	399.7	0		NM_001659.1	ARF3	Homo sapiens ADP-ribosylation factor 3 (ARF3), mRNA.	The living contents of a cell; the matter contained within (but not including) the plasma membrane, usually taken to exclude large vacuoles and masses of secretory or ingested material. In eukaryotes it includes the nucleus and cytoplasm [goid 5622] [evidence IEA]; A compound membranous cytoplasmic organelle of eukaryotic cells, consisting of flattened, ribosome-free vesicles arranged in a more o…	Any series of molecular signals in which a small monomeric GTPase relays one or more of the signals [goid 7264] [evidence IEA]; The directed movement of proteins into, out of, within or between cells [goid 15031] [evidence IEA]; The directed movement of substances, either within a vesicle or in the vesicle membrane, into, out of or within a cell [goid 16192] [evidence IEA]	Interacting selectively with a nucleotide, any compound consisting of a nucleoside that is esterified with (ortho)phosphate or an oligophosphate at any hydroxyl group on the ribose or deoxyribose moiety [goid 166] [evidence IEA]; Catalysis of the reaction: GTP + H2O = GDP + phosphate [goid 3924] [pmid 1744102] [evidence TAS]; Interacting selectively with GTP, guanosine triphosphate [goid 5525] [p…
2245.3	0	2520.6	0		NM_001660.2	ARF4	Homo sapiens ADP-ribosylation factor 4 (ARF4), mRNA.	The living contents of a cell; the matter contained within (but not including) the plasma membrane, usually taken to exclude large vacuoles and masses of secretory or ingested material. In eukaryotes it includes the nucleus and cytoplasm [goid 5622] [evidence IEA]; All of the contents of a cell excluding the plasma membrane and nucleus, but including other subcellular structures [goid 5737] [evid…	Any series of molecular signals in which a small monomeric GTPase relays one or more of the signals [goid 7264] [evidence IEA]; The directed movement of proteins into, out of, within or between cells [goid 15031] [evidence IEA]; The directed movement of substances, either within a vesicle or in the vesicle membrane, into, out of or within a cell [goid 16192] [evidence IEA]	Interacting selectively with a nucleotide, any compound consisting of a nucleoside that is esterified with (ortho)phosphate or an oligophosphate at any hydroxyl group on the ribose or deoxyribose moiety [goid 166] [evidence IEA]; Catalysis of the reaction: GTP + H2O = GDP + phosphate [goid 3924] [pmid 2107548] [evidence TAS]; Interacting selectively with GTP, guanosine triphosphate [goid 5525] [e…	ARF2	ARF2
1196.3	0	1275.1	0		NM_001662.2	ARF5	Homo sapiens ADP-ribosylation factor 5 (ARF5), mRNA.	The living contents of a cell; the matter contained within (but not including) the plasma membrane, usually taken to exclude large vacuoles and masses of secretory or ingested material. In eukaryotes it includes the nucleus and cytoplasm [goid 5622] [evidence IEA]; All of the contents of a cell excluding the plasma membrane and nucleus, but including other subcellular structures [goid 5737] [evid…	Any series of molecular signals in which a small monomeric GTPase relays one or more of the signals [goid 7264] [evidence IEA]; The directed movement of proteins into, out of, within or between cells [goid 15031] [evidence IEA]; The directed movement of substances, either within a vesicle or in the vesicle membrane, into, out of or within a cell [goid 16192] [evidence IEA]	Interacting selectively with a nucleotide, any compound consisting of a nucleoside that is esterified with (ortho)phosphate or an oligophosphate at any hydroxyl group on the ribose or deoxyribose moiety [goid 166] [evidence IEA]; Catalysis of the reaction: GTP + H2O = GDP + phosphate [goid 3924] [pmid 1993656] [evidence TAS]; Interacting selectively with GTP, guanosine triphosphate [goid 5525] [e…
304.7	0	263.1	0		NM_032389.3	ARFGAP2	Homo sapiens ADP-ribosylation factor GTPase activating protein 2 (ARFGAP2), mRNA.	The lipid bilayer surrounding any of the compartments of the Golgi apparatus [goid 139] [evidence IEA]; All of the contents of a cell excluding the plasma membrane and nucleus, but including other subcellular structures [goid 5737] [evidence IEA]; A compound membranous cytoplasmic organelle of eukaryotic cells, consisting of flattened, ribosome-free vesicles arranged in a more or less regular sta…	The directed movement of proteins into, out of, within or between cells [goid 15031] [evidence IEA]; The directed movement of substances, either within a vesicle or in the vesicle membrane, into, out of or within a cell [goid 16192] [evidence IEA]; Any process that modulates the activity of the GTPase ARF [goid 32312] [evidence IEA]; Any process that modulates the activity of the GTPase ARF [goid…	Increases the rate of GTP hydrolysis by the GTPase ARF [goid 8060] [evidence IEA]; Interacting selectively with zinc (Zn) ions [goid 8270] [evidence IEA]; Interacting selectively with any metal ion [goid 46872] [evidence IEA]; Increases the rate of GTP hydrolysis by the GTPase ARF [goid 8060] [evidence IEA]; Interacting selectively with zinc (Zn) ions [goid 8270] [evidence IEA]	Zfp289; FLJ26000; FLJ14576; ZNF289; IRZ; Nbla10535	Zfp289; FLJ26000; FLJ14576; ZNF289; IRZ; Nbla10535
1076.6	0	1372.3	0		NM_018011.2	ARGLU1	Homo sapiens arginine and glutamate rich 1 (ARGLU1), mRNA.				FLJ10154; RP11-297I6.1; DKFZp686O08106	RP11-297I6.1
957.9	0	950.5	0		NM_004308.2	ARHGAP1	Homo sapiens Rho GTPase activating protein 1 (ARHGAP1), mRNA.	Projection at the leading edge of a crawling cell; the protrusions are supported by a microfilament meshwork [goid 1726] [evidence IEA]; The living contents of a cell; the matter contained within (but not including) the plasma membrane, usually taken to exclude large vacuoles and masses of secretory or ingested material. In eukaryotes it includes the nucleus and cytoplasm [goid 5622] [evidence IE…	The cascade of processes by which a signal interacts with a receptor, causing a change in the level or activity of a second messenger or other downstream target, and ultimately effecting a change in the functioning of the cell [goid 7165] [evidence IEA]; Any series of molecular signals in which a small monomeric GTPase relays one or more of the signals [goid 7264] [pmid 8288572] [evidence IDA]; A…	Interacting selectively and simultaneously with one or more signal transduction molecules, usually acting as a scaffold to bring these molecules into close proximity either using their own SH2/SH3 domains (e.g. Grb2) or those of their target molecules (e.g. SAM68) [goid 5070] [pmid 8253717] [evidence TAS]; Increases the activity of a GTPase, an enzyme that catalyzes the hydrolysis of GTP [goid 50…	RHOGAP; p50rhoGAP; RHOGAP1; CDC42GAP	RHOGAP; p50rhoGAP; RHOGAP1; CDC42GAP
161.5	0	127.3	0		NM_024605.3	ARHGAP10	Homo sapiens Rho GTPase activating protein 10 (ARHGAP10), mRNA.	The living contents of a cell; the matter contained within (but not including) the plasma membrane, usually taken to exclude large vacuoles and masses of secretory or ingested material. In eukaryotes it includes the nucleus and cytoplasm [goid 5622] [evidence IEA]	A process that is carried out at the cellular level which results in the formation, arrangement of constituent parts, or disassembly of cytoskeletal structures [goid 7010] [evidence ISS]; The cascade of processes by which a signal interacts with a receptor, causing a change in the level or activity of a second messenger or other downstream target, and ultimately effecting a change in the function…	Increases the rate of GTP hydrolysis by a GTPase of the Rho family [goid 5100] [evidence ISS]; Interacting selectively with any protein or protein complex (a complex of two or more proteins that may include other nonprotein molecules) [goid 5515] [evidence ISS]	FLJ20896; PS-GAP; GRAF2; FLJ41791	FLJ20896; PS-GAP; GRAF2; FLJ41791
197.3	0	278.9	0		NM_032900.4	ARHGAP19	Homo sapiens Rho GTPase activating protein 19 (ARHGAP19), mRNA.	The living contents of a cell; the matter contained within (but not including) the plasma membrane, usually taken to exclude large vacuoles and masses of secretory or ingested material. In eukaryotes it includes the nucleus and cytoplasm [goid 5622] [evidence IEA]; A membrane-bounded organelle of eukaryotic cells in which chromosomes are housed and replicated. In most cells, the nucleus contains …	The cascade of processes by which a signal interacts with a receptor, causing a change in the level or activity of a second messenger or other downstream target, and ultimately effecting a change in the functioning of the cell [goid 7165] [evidence IEA]	Increases the activity of a GTPase, an enzyme that catalyzes the hydrolysis of GTP [goid 5096] [evidence IEA]	MGC138804; MGC138805; MGC14258; DKFZp313K217	MGC138804; MGC138805; MGC14258; DKFZp313K217
900.5	0	945.7	0		NM_020824.2	ARHGAP21	Homo sapiens Rho GTPase activating protein 21 (ARHGAP21), mRNA.	The living contents of a cell; the matter contained within (but not including) the plasma membrane, usually taken to exclude large vacuoles and masses of secretory or ingested material. In eukaryotes it includes the nucleus and cytoplasm [goid 5622] [evidence IEA]; The living contents of a cell; the matter contained within (but not including) the plasma membrane, usually taken to exclude large va…	The cascade of processes by which a signal interacts with a receptor, causing a change in the level or activity of a second messenger or other downstream target, and ultimately effecting a change in the functioning of the cell [goid 7165] [evidence IEA]; The cascade of processes by which a signal interacts with a receptor, causing a change in the level or activity of a second messenger or other d…	Interacting selectively with any protein or protein complex (a complex of two or more proteins that may include other nonprotein molecules) [goid 5515] [evidence IEA]; Interacting selectively with any protein or protein complex (a complex of two or more proteins that may include other nonprotein molecules) [goid 5515] [evidence IEA]; Increases the activity of a GTPase, an enzyme that catalyzes th…	FLJ33323; DKFZp761L0424; ARHGAP10	FLJ33323; DKFZp761L0424; ARHGAP10
112.5	0	117.1	0		NM_199282.1	ARHGAP27	Homo sapiens Rho GTPase activating protein 27 (ARHGAP27), mRNA.	The living contents of a cell; the matter contained within (but not including) the plasma membrane, usually taken to exclude large vacuoles and masses of secretory or ingested material. In eukaryotes it includes the nucleus and cytoplasm [goid 5622] [evidence ISS]; All of the contents of a cell excluding the plasma membrane and nucleus, but including other subcellular structures [goid 5737] [evid…	The uptake of external materials by cells, utilizing receptors to ensure specificity of transport. A specific receptor on the cell surface binds tightly to the extracellular macromolecule (the ligand) that it recognizes; the plasma-membrane region containing the receptor-ligand complex then undergoes endocytosis, forming a transport vesicle containing the receptor-ligand complex and excluding mos…	Increases the activity of a GTPase, an enzyme that catalyzes the hydrolysis of GTP [goid 5096] [evidence IEA]; Interacting selectively with any protein or protein complex (a complex of two or more proteins that may include other nonprotein molecules) [goid 5515] [evidence ISS]; Interacting selectively with a SH3 domain (Src homology 3) of a protein, small protein modules containing approximately …	FLJ43547; CAMGAP1; MGC120624	CAMGAP1; FLJ43547; MGC120624
2131.5	0	1795.5	0		NM_004309.3	ARHGDIA	Homo sapiens Rho GDP dissociation inhibitor (GDI) alpha (ARHGDIA), mRNA.	All of the contents of a cell excluding the plasma membrane and nucleus, but including other subcellular structures [goid 5737] [evidence IEA]; Any of the various filamentous elements that form the internal framework of cells, and typically remain after treatment of the cells with mild detergent to remove membrane constituents and soluble components of the cytoplasm. The term embraces intermediat…	A process which directly inhibits any of the steps required for cell death by apoptosis [goid 6916] [pmid 16130169] [evidence TAS]; Any process involved in the controlled movement of a cell [goid 6928] [pmid 16130169] [evidence TAS]; Any process that stops, prevents or reduces the frequency, rate or extent of cell adhesion [goid 7162] [pmid 8262133] [evidence TAS]; A series of molecular signals w…	Prevents the dissociation of GDP from the small GTPase Rho, thereby preventing GTP from binding [goid 5094] [pmid 8262133] [evidence TAS]; Increases the activity of a GTPase, an enzyme that catalyzes the hydrolysis of GTP [goid 5096] [evidence IEA]; Interacting selectively with an identical protein or proteins [goid 42802] [pmid 17353931] [evidence IPI]	RHOGDI-1; GDIA1; MGC117248; RHOGDI	RHOGDI-1; GDIA1; MGC117248; RHOGDI
4482.1	0	3845.9	0		NM_001175.4	ARHGDIB	Homo sapiens Rho GDP dissociation inhibitor (GDI) beta (ARHGDIB), mRNA.	All of the contents of a cell excluding the plasma membrane and nucleus, but including other subcellular structures [goid 5737] [pmid 16130169] [evidence TAS]; Any of the various filamentous elements that form the internal framework of cells, and typically remain after treatment of the cells with mild detergent to remove membrane constituents and soluble components of the cytoplasm. The term embr…	Any process involved in the controlled movement of a cell [goid 6928] [pmid 16130169] [evidence TAS]; Any immune system process that functions in the calibrated response of an organism to a potential internal or invasive threat [goid 6955] [pmid 8356058] [evidence TAS]; Any process that stops, prevents or reduces the frequency, rate or extent of cell adhesion [goid 7162] [pmid 9113980] [evidence …	Prevents the dissociation of GDP from the small GTPase Rho, thereby preventing GTP from binding [goid 5094] [pmid 8262133] [evidence TAS]; Increases the activity of a GTPase, an enzyme that catalyzes the hydrolysis of GTP [goid 5096] [evidence IEA]; Interacting selectively with any protein or protein complex (a complex of two or more proteins that may include other nonprotein molecules) [goid 551…	Ly-GDI; RAP1GN1; GDIA2; D4; LYGDI; GDID4	Ly-GDI; RAP1GN1; GDIA2; D4; LYGDI; GDID4
341.2	0	437.8	0		NM_014629.2	ARHGEF10	Homo sapiens Rho guanine nucleotide exchange factor (GEF) 10 (ARHGEF10), mRNA.	The living contents of a cell; the matter contained within (but not including) the plasma membrane, usually taken to exclude large vacuoles and masses of secretory or ingested material. In eukaryotes it includes the nucleus and cytoplasm [goid 5622] [evidence IEA]; The living contents of a cell; the matter contained within (but not including) the plasma membrane, usually taken to exclude large va…	Any process that modulates the frequency, rate or extent of Rho protein signal transduction [goid 35023] [evidence IEA]; Any process that modulates the frequency, rate or extent of Rho protein signal transduction [goid 35023] [evidence IEA]	Stimulates the exchange of guanyl nucleotides by a GTPase. Under normal cellular physiological conditions, the concentration of GTP is higher than that of GDP, favoring the replacement of GDP by GTP in association with the GTPase [goid 5085] [evidence IEA]; Stimulates the exchange of guanyl nucleotides by a GTPase of the Rho family. Under normal cellular physiological conditions, the concentratio…	GEF10; DKFZp686H0726; MGC131664	GEF10; DKFZp686H0726; MGC131664
873.6	0	964.2	0		NM_014448.2	ARHGEF16	Homo sapiens Rho guanine exchange factor (GEF) 16 (ARHGEF16), mRNA.	The living contents of a cell; the matter contained within (but not including) the plasma membrane, usually taken to exclude large vacuoles and masses of secretory or ingested material. In eukaryotes it includes the nucleus and cytoplasm [goid 5622] [evidence IEA]; The living contents of a cell; the matter contained within (but not including) the plasma membrane, usually taken to exclude large va…	Any process that modulates the frequency, rate or extent of Rho protein signal transduction [goid 35023] [evidence IEA]; Any process that modulates the frequency, rate or extent of Rho protein signal transduction [goid 35023] [evidence IEA]; Any process that modulates the frequency, rate or extent of Rho protein signal transduction [goid 35023] [evidence IEA]	Stimulates the exchange of guanyl nucleotides by a GTPase of the Rho family. Under normal cellular physiological conditions, the concentration of GTP is higher than that of GDP, favoring the replacement of GDP by GTP in association with the GTPase [goid 5089] [evidence IEA]; Stimulates the exchange of guanyl nucleotides by a GTPase of the Rho family. Under normal cellular physiological conditions…	GEF16; NBR	GEF16; NBR
500	0	535	0		NM_015318.2	ARHGEF18	Homo sapiens rho/rac guanine nucleotide exchange factor (GEF) 18 (ARHGEF18), mRNA.	The living contents of a cell; the matter contained within (but not including) the plasma membrane, usually taken to exclude large vacuoles and masses of secretory or ingested material. In eukaryotes it includes the nucleus and cytoplasm [goid 5622] [evidence IEA]; All of the contents of a cell excluding the plasma membrane and nucleus, but including other subcellular structures [goid 5737] [evid…	Any process that modulates the frequency, rate or extent of Rho protein signal transduction [goid 35023] [evidence IEA]	Stimulates the exchange of guanyl nucleotides by a GTPase. Under normal cellular physiological conditions, the concentration of GTP is higher than that of GDP, favoring the replacement of GDP by GTP in association with the GTPase [goid 5085] [evidence IEA]; Stimulates the exchange of guanyl nucleotides by a GTPase of the Rho family. Under normal cellular physiological conditions, the concentratio…	KIAA0521; MGC15913	KIAA0521; MGC15913
175.8	0	150.5	0		NM_153213.2	ARHGEF19	Homo sapiens Rho guanine nucleotide exchange factor (GEF) 19 (ARHGEF19), mRNA.	The living contents of a cell; the matter contained within (but not including) the plasma membrane, usually taken to exclude large vacuoles and masses of secretory or ingested material. In eukaryotes it includes the nucleus and cytoplasm [goid 5622] [evidence IEA]; The living contents of a cell; the matter contained within (but not including) the plasma membrane, usually taken to exclude large va…	Any process that modulates the frequency, rate or extent of Rho protein signal transduction [goid 35023] [evidence IEA]; Any process that modulates the frequency, rate or extent of Rho protein signal transduction [goid 35023] [evidence IEA]; Any process that modulates the frequency, rate or extent of Rho protein signal transduction [goid 35023] [evidence IEA]	Stimulates the exchange of guanyl nucleotides by a GTPase. Under normal cellular physiological conditions, the concentration of GTP is higher than that of GDP, favoring the replacement of GDP by GTP in association with the GTPase [goid 5085] [evidence IEA]; Stimulates the exchange of guanyl nucleotides by a GTPase of the Rho family. Under normal cellular physiological conditions, the concentratio…	WGEF; FLJ33962; RP4-733M16.1	WGEF; FLJ33962; RP4-733M16.1
975.5	0	1126.6	0		NM_004723.2	ARHGEF2	Homo sapiens rho/rac guanine nucleotide exchange factor (GEF) 2 (ARHGEF2), mRNA.	The living contents of a cell; the matter contained within (but not including) the plasma membrane, usually taken to exclude large vacuoles and masses of secretory or ingested material. In eukaryotes it includes the nucleus and cytoplasm [goid 5622] [evidence IEA]; All of the contents of a cell excluding the plasma membrane and nucleus, but including other subcellular structures [goid 5737] [evid…	The developmental process by which the size or shape of a cell is generated and organized. Morphogenesis pertains to the creation of form [goid 902] [evidence ISS]; Control of the spatial distribution of actin filaments; includes organizing filaments into meshworks, bundles, or other structures, as by cross-linking [goid 7015] [evidence ISS]; Any process that stops, prevents or reduces the freque…	Stimulates the exchange of guanyl nucleotides by a GTPase. Under normal cellular physiological conditions, the concentration of GTP is higher than that of GDP, favoring the replacement of GDP by GTP in association with the GTPase [goid 5085] [pmid 9857026] [evidence TAS]; Interacting selectively with microtubules, filaments composed of tubulin monomers [goid 8017] [evidence ISS]; Interacting sele…	P40; GEF; LFP40; DKFZp547L106; GEF-H1; DKFZp547P1516; GEFH1; KIAA0651	P40; GEF; LFP40; DKFZp547L106; GEF-H1; DKFZp547P1516; GEFH1; KIAA0651
160.3	0	205.9	0		NM_019555.1	ARHGEF3	Homo sapiens Rho guanine nucleotide exchange factor (GEF) 3 (ARHGEF3), mRNA.	The living contents of a cell; the matter contained within (but not including) the plasma membrane, usually taken to exclude large vacuoles and masses of secretory or ingested material. In eukaryotes it includes the nucleus and cytoplasm [goid 5622] [evidence IEA]; All of the contents of a cell excluding the plasma membrane and nucleus, but including other subcellular structures [goid 5737] [evid…	A series of reactions within the cell that occur as a result of a single trigger reaction or compound [goid 7242] [evidence IEA]; Any process that modulates the frequency, rate or extent of Rho protein signal transduction [goid 35023] [evidence IEA]	Stimulates the exchange of guanyl nucleotides by a GTPase. Under normal cellular physiological conditions, the concentration of GTP is higher than that of GDP, favoring the replacement of GDP by GTP in association with the GTPase [goid 5085] [evidence IEA]; Stimulates the exchange of guanyl nucleotides by a GTPase of the Rho family. Under normal cellular physiological conditions, the concentratio…	DKFZP434F2429; XPLN; GEF3; MGC118905; STA3	DKFZP434F2429; XPLN; GEF3; MGC118905; STA3
246	0	306.1	0		NM_001002861.1	ARHGEF5	Homo sapiens Rho guanine nucleotide exchange factor (GEF) 5 (ARHGEF5), mRNA.	The living contents of a cell; the matter contained within (but not including) the plasma membrane, usually taken to exclude large vacuoles and masses of secretory or ingested material. In eukaryotes it includes the nucleus and cytoplasm [goid 5622] [evidence IEA]	A series of reactions within the cell that occur as a result of a single trigger reaction or compound [goid 7242] [evidence IEA]; Any process that modulates the frequency, rate or extent of Rho protein signal transduction [goid 35023] [evidence IEA]	Stimulates the exchange of guanyl nucleotides by a GTPase. Under normal cellular physiological conditions, the concentration of GTP is higher than that of GDP, favoring the replacement of GDP by GTP in association with the GTPase [goid 5085] [evidence IEA]; Stimulates the exchange of guanyl nucleotides by a GTPase of the Rho family. Under normal cellular physiological conditions, the concentratio…	TIM; TIM1; P60; GEF5; DKFZp686N1969	TIM; TIM1; P60; GEF5; DKFZp686N1969
390.7	0	487.6	0		NM_001003702.1	ARHGEF5L	Homo sapiens Rho guanine nucleotide exchange factor (GEF) 5-like (ARHGEF5L), mRNA.				CTAGE4	CTAGE4
62.8	0	63.2	0		NM_152641.2	ARID2	Homo sapiens AT rich interactive domain 2 (ARID, RFX-like) (ARID2), mRNA.	The living contents of a cell; the matter contained within (but not including) the plasma membrane, usually taken to exclude large vacuoles and masses of secretory or ingested material. In eukaryotes it includes the nucleus and cytoplasm [goid 5622] [evidence IEA]; The living contents of a cell; the matter contained within (but not including) the plasma membrane, usually taken to exclude large va…	The synthesis of either RNA on a template of DNA or DNA on a template of RNA [goid 6350] [evidence IEA]; Any process that modulates the frequency, rate or extent of DNA-dependent transcription [goid 6355] [evidence IEA]; The alteration of DNA or protein in chromatin, which may result in changing the chromatin structure [goid 16568] [evidence IEA]	Interacting selectively with zinc (Zn) ions [goid 8270] [evidence IEA]; Interacting selectively with DNA (deoxyribonucleic acid) [goid 3677] [evidence IEA]; Interacting selectively with any protein or protein complex (a complex of two or more proteins that may include other nonprotein molecules) [goid 5515] [pmid 15985610] [evidence IPI]; Interacting selectively with zinc (Zn) ions [goid 8270] [e…	KIAA1557; FLJ30619; DKFZp686G052; DKFZp779P0222; p200; BAF200	KIAA1557; FLJ30619; DKFZp686G052; DKFZp779P0222; p200; BAF200
969.3	0	1716	0		NM_005224.1	ARID3A	Homo sapiens AT rich interactive domain 3A (BRIGHT-like) (ARID3A), mRNA.	The living contents of a cell; the matter contained within (but not including) the plasma membrane, usually taken to exclude large vacuoles and masses of secretory or ingested material. In eukaryotes it includes the nucleus and cytoplasm [goid 5622] [evidence IEA]; A membrane-bounded organelle of eukaryotic cells in which chromosomes are housed and replicated. In most cells, the nucleus contains …	The synthesis of either RNA on a template of DNA or DNA on a template of RNA [goid 6350] [evidence IEA]; Any process that modulates the frequency, rate or extent of DNA-dependent transcription [goid 6355] [evidence NAS]	The function of binding to a specific DNA sequence in order to modulate transcription. The transcription factor may or may not also interact selectively with a protein or macromolecular complex [goid 3700] [evidence NAS]; Interacting selectively with any protein or protein complex (a complex of two or more proteins that may include other nonprotein molecules) [goid 5515] [evidence IEA]; Interacti…	E2FBP1; BRIGHT; DRIL3; DRIL1	E2FBP1; BRIGHT; DRIL3; DRIL1
294	0	244.5	0		NM_006465.1	ARID3B	Homo sapiens AT rich interactive domain 3B (BRIGHT-like) (ARID3B), mRNA.	The living contents of a cell; the matter contained within (but not including) the plasma membrane, usually taken to exclude large vacuoles and masses of secretory or ingested material. In eukaryotes it includes the nucleus and cytoplasm [goid 5622] [evidence IEA]; A membrane-bounded organelle of eukaryotic cells in which chromosomes are housed and replicated. In most cells, the nucleus contains …	The synthesis of either RNA on a template of DNA or DNA on a template of RNA [goid 6350] [evidence IEA]; Any process that modulates the frequency, rate or extent of DNA-dependent transcription [goid 6355] [evidence IEA]; Any process specifically pertinent to the functioning of integrated living units: cells, tissues, organs, and organisms. A process is a collection of molecular events with a defi…	Interacting selectively with DNA (deoxyribonucleic acid) [goid 3677] [pmid 10446990] [evidence NAS]	DRIL2; BDP	DRIL2; BDP
135.2	0	380.9	0		NM_032199.1	ARID5B	Homo sapiens AT rich interactive domain 5B (MRF1-like) (ARID5B), mRNA.	The living contents of a cell; the matter contained within (but not including) the plasma membrane, usually taken to exclude large vacuoles and masses of secretory or ingested material. In eukaryotes it includes the nucleus and cytoplasm [goid 5622] [evidence IEA]; A membrane-bounded organelle of eukaryotic cells in which chromosomes are housed and replicated. In most cells, the nucleus contains …	The synthesis of either RNA on a template of DNA or DNA on a template of RNA [goid 6350] [evidence IEA]; Any process that modulates the frequency, rate or extent of DNA-dependent transcription [goid 6355] [evidence IEA]	Interacting selectively with DNA (deoxyribonucleic acid) [goid 3677] [evidence IEA]	MRF2; FLJ21150; RP11-341A19.1	MRF2; FLJ21150; RP11-341A19.1
208.2	0	230.3	0		NM_005744.2	ARIH1	Homo sapiens ariadne homolog, ubiquitin-conjugating enzyme E2 binding protein, 1 (Drosophila) (ARIH1), mRNA.	A protein complex that includes a ubiquitin-protein ligase (E3) and other proteins that may confer substrate specificity on the complex [goid 151] [pmid 10521492] [evidence TAS]; All of the contents of a cell excluding the plasma membrane and nucleus, but including other subcellular structures [goid 5737] [evidence IEA]	The chemical reactions and pathways resulting in the breakdown of a protein or peptide by hydrolysis of its peptide bonds, initiated by the covalent attachment of a ubiquitin moiety, or multiple ubiquitin moieties, to the protein [goid 6511] [pmid 10521492] [evidence TAS]	Interacting selectively with any protein or protein complex (a complex of two or more proteins that may include other nonprotein molecules) [goid 5515] [pmid 10521492] [evidence IPI]; Interacting selectively with zinc (Zn) ions [goid 8270] [evidence IEA]; Catalysis of ATP-dependent isopeptide bond formation between the carboxy-terminal residues of a small conjugating protein such as ubiquitin or …	ARI; HHARI; UBCH7BP; HARI	ARI; HHARI; UBCH7BP; HARI
523.3	0	513.1	0		NM_006321.1	ARIH2	Homo sapiens ariadne homolog 2 (Drosophila) (ARIH2), mRNA.	A membrane-bounded organelle of eukaryotic cells in which chromosomes are housed and replicated. In most cells, the nucleus contains all of the cell's chromosomes except the organellar chromosomes, and is the site of RNA synthesis and processing. In some species, or in specialized cell types, RNA metabolism or DNA replication may be absent [goid 5634] [pmid 10422847] [evidence TAS]	The chemical reactions and pathways resulting in the breakdown of a protein or peptide by hydrolysis of its peptide bonds, initiated by the covalent attachment of a ubiquitin moiety, or multiple ubiquitin moieties, to the protein [goid 6511] [evidence IEA]; The biological process whose specific outcome is the progression of a multicellular organism over time from an initial condition (e.g. a zygo…	Interacting selectively with any nucleic acid [goid 3676] [evidence IEA]; Interacting selectively with any protein or protein complex (a complex of two or more proteins that may include other nonprotein molecules) [goid 5515] [evidence IEA]; Interacting selectively with zinc (Zn) ions [goid 8270] [pmid 10422847] [evidence TAS]; Interacting selectively with any metal ion [goid 46872] [evidence IEA]	FLJ10938; TRIAD1; FLJ33921; ARI2	TRIAD1; ARI2
648.2	0	1006.9	0		NM_001177.3	ARL1	Homo sapiens ADP-ribosylation factor-like 1 (ARL1), mRNA.	The living contents of a cell; the matter contained within (but not including) the plasma membrane, usually taken to exclude large vacuoles and masses of secretory or ingested material. In eukaryotes it includes the nucleus and cytoplasm [goid 5622] [evidence IEA]; A compound membranous cytoplasmic organelle of eukaryotic cells, consisting of flattened, ribosome-free vesicles arranged in a more o…	Any series of molecular signals in which a small monomeric GTPase relays one or more of the signals [goid 7264] [evidence IEA]	Interacting selectively with a nucleotide, any compound consisting of a nucleoside that is esterified with (ortho)phosphate or an oligophosphate at any hydroxyl group on the ribose or deoxyribose moiety [goid 166] [evidence IEA]; Catalysis of the reaction: GTP + H2O = GDP + phosphate [goid 3924] [pmid 9624189] [evidence TAS]; Interacting selectively with any protein or protein complex (a complex …	ARFL1	ARFL1
1368.5	0	1415.5	0		XM_290777.4	ARL16	Homo sapiens ADP-ribosylation factor-like 16 (ARL16), mRNA.			Interacting selectively with a nucleotide, any compound consisting of a nucleoside that is esterified with (ortho)phosphate or an oligophosphate at any hydroxyl group on the ribose or deoxyribose moiety [goid 166] [evidence IEA]; Interacting selectively with GTP, guanosine triphosphate [goid 5525] [evidence IEA]
2186.8	0	1862.4	0		NM_001667.1	ARL2	Homo sapiens ADP-ribosylation factor-like 2 (ARL2), mRNA.	The living contents of a cell; the matter contained within (but not including) the plasma membrane, usually taken to exclude large vacuoles and masses of secretory or ingested material. In eukaryotes it includes the nucleus and cytoplasm [goid 5622] [evidence IEA]	The aggregation and bonding together of alpha- and beta-tubulin to form a tubulin heterodimer [goid 7021] [pmid 10831612] [evidence TAS]; Any series of molecular signals in which a small monomeric GTPase relays one or more of the signals [goid 7264] [evidence IEA]	Interacting selectively with a nucleotide, any compound consisting of a nucleoside that is esterified with (ortho)phosphate or an oligophosphate at any hydroxyl group on the ribose or deoxyribose moiety [goid 166] [evidence IEA]; Stops, prevents or reduces the activity of any enzyme that catalyzes the hydrolysis of GTP to GDP and orthophosphate [goid 5095] [pmid 10831612] [evidence TAS]; Interact…	ARFL2	ARFL2
1195.9	0	1398.1	0		NM_012106.3	ARL2BP	Homo sapiens ADP-ribosylation factor-like 2 binding protein (ARL2BP), mRNA.	All of the contents of a cell excluding the plasma membrane and nucleus, but including other subcellular structures [goid 5737] [evidence IEA]; A semiautonomous, self replicating organelle that occurs in varying numbers, shapes, and sizes in the cytoplasm of virtually all eukaryotic cells. It is notably the site of tissue respiration [goid 5739] [evidence IEA]; The region between the inner and ou…	The cascade of processes by which a signal interacts with a receptor, causing a change in the level or activity of a second messenger or other downstream target, and ultimately effecting a change in the functioning of the cell [goid 7165] [pmid 10488091] [evidence TAS]	Modulates the rate of GTP hydrolysis by a small monomeric GTPase [goid 5083] [pmid 10488091] [evidence TAS]	BART1	BART1
159.6	0	265.1	0		NM_004311.2	ARL3	Homo sapiens ADP-ribosylation factor-like 3 (ARL3), mRNA.	The living contents of a cell; the matter contained within (but not including) the plasma membrane, usually taken to exclude large vacuoles and masses of secretory or ingested material. In eukaryotes it includes the nucleus and cytoplasm [goid 5622] [evidence IEA]	The series of molecular signals generated as a consequence of a G-protein coupled receptor binding to its physiological ligand [goid 7186] [evidence IEA]; Any series of molecular signals in which a small monomeric GTPase relays one or more of the signals [goid 7264] [evidence IEA]	Interacting selectively with a nucleotide, any compound consisting of a nucleoside that is esterified with (ortho)phosphate or an oligophosphate at any hydroxyl group on the ribose or deoxyribose moiety [goid 166] [evidence IEA]; Mediates the transfer of a signal from the outside to the inside of a cell by means other than the introduction of the signal molecule itself into the cell [goid 4871] […	ARFL3	ARFL3
661.7	0	692	0		NM_012097.2	ARL5A	Homo sapiens ADP-ribosylation factor-like 5A (ARL5A), transcript variant 3, mRNA.	The living contents of a cell; the matter contained within (but not including) the plasma membrane, usually taken to exclude large vacuoles and masses of secretory or ingested material. In eukaryotes it includes the nucleus and cytoplasm [goid 5622] [evidence IEA]	Any series of molecular signals in which a small monomeric GTPase relays one or more of the signals [goid 7264] [evidence IEA]	Interacting selectively with a nucleotide, any compound consisting of a nucleoside that is esterified with (ortho)phosphate or an oligophosphate at any hydroxyl group on the ribose or deoxyribose moiety [goid 166] [evidence IEA]; Interacting selectively with GTP, guanosine triphosphate [goid 5525] [evidence IEA]	ARFLP5; ARL5
61.3	0	74.1	0		NM_178815.3	ARL5B	Homo sapiens ADP-ribosylation factor-like 5B (ARL5B), mRNA.	The living contents of a cell; the matter contained within (but not including) the plasma membrane, usually taken to exclude large vacuoles and masses of secretory or ingested material. In eukaryotes it includes the nucleus and cytoplasm [goid 5622] [evidence IEA]	Any series of molecular signals in which a small monomeric GTPase relays one or more of the signals [goid 7264] [evidence IEA]	Interacting selectively with a nucleotide, any compound consisting of a nucleoside that is esterified with (ortho)phosphate or an oligophosphate at any hydroxyl group on the ribose or deoxyribose moiety [goid 166] [evidence IEA]; Interacting selectively with GTP, guanosine triphosphate [goid 5525] [evidence IEA]	ARL8	ARL8
2272.5	0	3417.1	0		NM_015161.1	ARL6IP1	Homo sapiens ADP-ribosylation factor-like 6 interacting protein 1 (ARL6IP1), mRNA.	All of the contents of a cell excluding the plasma membrane and nucleus, but including other subcellular structures [goid 5737] [evidence IEA]; A translocation complex that constitutes the specific site of protein translocation across the endoplasmic reticulum, which involves the signal recognition particle receptor. Composed of a heterotetramer of alpha, beta, gamma and delta subunits (transloco…	The targeting of proteins to a membrane that occurs during translation. The transport of most secretory proteins, particularly those with more than 100 amino acids, into the endoplasmic reticulum lumen occurs in this manner, as does the import of some proteins into mitochondria [goid 6613] [evidence IEA]	Interacting selectively with any protein or protein complex (a complex of two or more proteins that may include other nonprotein molecules) [goid 5515] [evidence IEA]	ARMER; AIP1; KIAA0069; ARL6IP	ARMER; AIP1; KIAA0069; ARL6IP
1418.6	0	1857.2	0		NM_006407.3	ARL6IP5	Homo sapiens ADP-ribosylation-like factor 6 interacting protein 5 (ARL6IP5), mRNA.	All of the contents of a cell excluding the plasma membrane and nucleus, but including other subcellular structures [goid 5737] [evidence IEA]; The irregular network of unit membranes, visible only by electron microscopy, that occurs in the cytoplasm of many eukaryotic cells. The membranes form a complex meshwork of tubular channels, which are often expanded into slitlike cavities called cisterna…	The directed movement of L-glutamate, the L enantiomer anion of 2-aminopentanedioic acid, into, out of, within or between cells [goid 15813] [evidence ISS]	Interacting selectively with any protein or protein complex (a complex of two or more proteins that may include other nonprotein molecules) [goid 5515] [evidence ISS]	JWA; DERP11; addicsin; jmx; PRAF3; HSPC127; GTRAP3-18; hp22	JWA; DERP11; addicsin; jmx; PRAF3; HSPC127; GTRAP3-18; hp22
295.3	0	429.3	0		NM_018184.2	ARL8B	Homo sapiens ADP-ribosylation factor-like 8B (ARL8B), mRNA.	The living contents of a cell; the matter contained within (but not including) the plasma membrane, usually taken to exclude large vacuoles and masses of secretory or ingested material. In eukaryotes it includes the nucleus and cytoplasm [goid 5622] [evidence IEA]; All of the contents of a cell excluding the plasma membrane and nucleus, but including other subcellular structures [goid 5737] [pmid…	The process by which genetic material, in the form of chromosomes, is organized and then physically separated and apportioned to two or more sets [goid 7059] [pmid 14871887] [evidence IMP]; Any series of molecular signals in which a small monomeric GTPase relays one or more of the signals [goid 7264] [evidence IEA]	Interacting selectively with a nucleotide, any compound consisting of a nucleoside that is esterified with (ortho)phosphate or an oligophosphate at any hydroxyl group on the ribose or deoxyribose moiety [goid 166] [evidence IEA]; Catalysis of the reaction: GTP + H2O = GDP + phosphate [goid 3924] [pmid 15331635] [evidence NAS]; Interacting selectively with GTP, guanosine triphosphate [goid 5525] […	FLJ10702; ARL10C; Gie1	FLJ10702; ARL10C; Gie1
689.3	0	704.3	0		NM_018120.3	ARMC1	Homo sapiens armadillo repeat containing 1 (ARMC1), mRNA.		The directed movement of metal ions, any metal ion with an electric charge, into, out of, within or between cells [goid 30001] [evidence IEA]	The selective, often stoichiometric, interaction of a molecule with one or more specific sites on another molecule [goid 5488] [evidence IEA]; Interacting selectively with any metal ion [goid 46872] [evidence IEA]	FLJ10511; Arcp	FLJ10511; Arcp
600.4	0	517.2	0		NM_031905.2	ARMC10	Homo sapiens armadillo repeat containing 10 (ARMC10), mRNA.	The irregular network of unit membranes, visible only by electron microscopy, that occurs in the cytoplasm of many eukaryotic cells. The membranes form a complex meshwork of tubular channels, which are often expanded into slitlike cavities called cisternae. The ER takes two forms, rough (or granular), with ribosomes adhering to the outer surface, and smooth (with no ribosomes attached) [goid 5783…	Any process that modulates the frequency, rate or extent of cell growth [goid 1558] [evidence IEA]	The selective, often stoichiometric, interaction of a molecule with one or more specific sites on another molecule [goid 5488] [evidence IEA]	SVH; MGC3195; PNAS-112	SVH; MGC3195; PNAS-112
73.7	0	70.7	0		NM_024742.1	ARMC5	Homo sapiens armadillo repeat containing 5 (ARMC5), mRNA.			Interacting selectively with any protein or protein complex (a complex of two or more proteins that may include other nonprotein molecules) [goid 5515] [evidence IEA]	FLJ00019; FLJ13063	FLJ00019; FLJ13063
113.6	0	75.7	0		NM_033415.2	ARMC6	Homo sapiens armadillo repeat containing 6 (ARMC6), mRNA.			Interacting selectively with any protein or protein complex (a complex of two or more proteins that may include other nonprotein molecules) [goid 5515] [pmid 17353931] [evidence IPI]	R30923_1; MGC19595	R30923_1; MGC19595
398.5	0	325.2	0		NM_024585.2	ARMC7	Homo sapiens armadillo repeat containing 7 (ARMC7), mRNA.			The selective, often stoichiometric, interaction of a molecule with one or more specific sites on another molecule [goid 5488] [evidence IEA]	FLJ22160	FLJ22160
96	0	117.2	0		NM_177949.1	ARMCX2	Homo sapiens armadillo repeat containing, X-linked 2 (ARMCX2), mRNA.	Double layer of lipid molecules that encloses all cells, and, in eukaryotes, many organelles; may be a single or double lipid bilayer; also includes associated proteins [goid 16020] [evidence IEA]; Penetrating at least one phospholipid bilayer of a membrane. May also refer to the state of being buried in the bilayer with no exposure outside the bilayer. When used to describe a protein, indicates …		The selective, often stoichiometric, interaction of a molecule with one or more specific sites on another molecule [goid 5488] [evidence IEA]	ALEX2; MGC8742; MGC13343; KIAA0512	ALEX2; MGC8742; MGC13343; KIAA0512
166.9	0	157.8	0		NM_022838.2	ARMCX5	Homo sapiens armadillo repeat containing, X-linked 5 (ARMCX5), mRNA.	A membrane-bounded organelle of eukaryotic cells in which chromosomes are housed and replicated. In most cells, the nucleus contains all of the cell's chromosomes except the organellar chromosomes, and is the site of RNA synthesis and processing. In some species, or in specialized cell types, RNA metabolism or DNA replication may be absent [goid 5634] [pmid 18029348] [evidence IDA]; All of the co…	The chemical reactions and pathways, including anabolism and catabolism, by which living organisms transform chemical substances. Metabolic processes typically transform small molecules, but also include macromolecular processes such as DNA repair and replication, and protein synthesis and degradation [goid 8152] [evidence IEA]	Catalysis of a biochemical reaction at physiological temperatures. In biologically catalyzed reactions, the reactants are known as substrates, and the catalysts are naturally occurring macromolecular substances known as enzymes. Enzymes possess specific binding sites for substrates, and are usually composed wholly or largely of protein, but RNA that has catalytic activity (ribozyme) is often also…	FLJ13382; DKFZp686A22185; FLJ12969	FLJ13382; DKFZp686A22185; FLJ12969
3363.1	0	4103.5	0		NM_006010.2	ARMET	Homo sapiens arginine-rich, mutated in early stage tumors (ARMET), mRNA.	The space external to the outermost structure of a cell. For cells without external protective or external encapsulating structures this refers to space outside of the plasma membrane. This term covers the host cell environment outside an intracellular parasite [goid 5576] [evidence IEA]	Any process specifically pertinent to the functioning of integrated living units: cells, tissues, organs, and organisms. A process is a collection of molecular events with a defined beginning and end [goid 8150] [evidence ND ]	Elemental activities, such as catalysis or binding, describing the actions of a gene product at the molecular level. A given gene product may exhibit one or more molecular functions [goid 3674] [evidence ND ]; The function that stimulates a cell to grow or proliferate. Most growth factors have other actions besides the induction of cell growth or proliferation [goid 8083] [evidence IEA]	MANF; MGC142150; ARP; MGC142148	MANF; MGC142150; ARP; MGC142148
2645.3	0	2873.7	0		NM_006409.2	ARPC1A	Homo sapiens actin related protein 2/3 complex, subunit 1A, 41kDa (ARPC1A), mRNA.	All of the contents of a cell excluding the plasma membrane and nucleus, but including other subcellular structures [goid 5737] [evidence IEA]; The part of the cytoskeleton (the internal framework of a cell) composed of actin and associated proteins. Includes actin cytoskeleton-associated complexes [goid 15629] [pmid 8978670] [evidence TAS]	A process that is carried out at the cellular level which results in the formation, arrangement of constituent parts, or disassembly of cytoskeletal structures comprising actin filaments and their associated proteins [goid 30036] [pmid 8978670] [evidence TAS]; Any process that modulates the frequency, rate or extent of the assembly of actin filaments by the addition of actin monomers to a filamen…	Interacting selectively with monomeric or multimeric forms of actin, including actin filaments [goid 3779] [pmid 8978670] [evidence TAS]; Interacting selectively with any protein or protein complex (a complex of two or more proteins that may include other nonprotein molecules) [goid 5515] [pmid 17353931] [evidence IPI]	SOP2Hs; SOP2L; Arc40	SOP2Hs; SOP2L; Arc40
318.2	0	277.7	0		NM_005720.2	ARPC1B	Homo sapiens actin related protein 2/3 complex, subunit 1B, 41kDa (ARPC1B), mRNA.	All of the contents of a cell excluding the plasma membrane and nucleus, but including other subcellular structures [goid 5737] [evidence IEA]; A stable protein complex that contains two actin-related proteins, Arp2 and Arp3, and five novel proteins (ARPC1-5), and functions in the nucleation of branched actin filaments [goid 5885] [pmid 9230079] [evidence TAS]	Any process involved in the controlled movement of a cell [goid 6928] [pmid 9230079] [evidence TAS]; Any process that modulates the frequency, rate or extent of the assembly of actin filaments by the addition of actin monomers to a filament [goid 30833] [evidence IEA]	Interacting selectively with monomeric or multimeric forms of actin, including actin filaments [goid 3779] [evidence IEA]; The action of a molecule that contributes to the structural integrity of a cytoskeletal structure [goid 5200] [pmid 9230079] [evidence TAS]; Interacting selectively with any protein or protein complex (a complex of two or more proteins that may include other nonprotein molecu…	p41-ARC; ARC41; p40-ARC	p41-ARC; ARC41; p40-ARC
3735.4	0	3531.8	0		NM_005719.2	ARPC3	Homo sapiens actin related protein 2/3 complex, subunit 3, 21kDa (ARPC3), mRNA.	All of the contents of a cell excluding the plasma membrane and nucleus, but including other subcellular structures [goid 5737] [evidence IEA]; A stable protein complex that contains two actin-related proteins, Arp2 and Arp3, and five novel proteins (ARPC1-5), and functions in the nucleation of branched actin filaments [goid 5885] [pmid 9230079] [evidence TAS]; A prolongation or process extending…	Any process involved in the controlled movement of a cell [goid 6928] [pmid 9230079] [evidence TAS]; Any process that modulates the frequency, rate or extent of the assembly of actin filaments by the addition of actin monomers to a filament [goid 30833] [evidence IEA]; Any process that modulates the frequency, rate or extent of the assembly of actin filaments by the addition of actin monomers to …	Interacting selectively with monomeric or multimeric forms of actin, including actin filaments [goid 3779] [evidence IEA]; The action of a molecule that contributes to the structural integrity of a cytoskeletal structure [goid 5200] [pmid 9230079] [evidence TAS]; Interacting selectively with any protein or protein complex (a complex of two or more proteins that may include other nonprotein molecu…	p21-Arc; ARC21	p21-Arc; ARC21
3364.4	0	3384.4	0		NM_005717.2	ARPC5	Homo sapiens actin related protein 2/3 complex, subunit 5, 16kDa (ARPC5), mRNA.	All of the contents of a cell excluding the plasma membrane and nucleus, but including other subcellular structures [goid 5737] [pmid 9359840] [evidence TAS]; A stable protein complex that contains two actin-related proteins, Arp2 and Arp3, and five novel proteins (ARPC1-5), and functions in the nucleation of branched actin filaments [goid 5885] [pmid 9230079] [evidence TAS]; A thin sheetlike pro…	Any process involved in the controlled movement of a cell [goid 6928] [pmid 9230079] [evidence TAS]; A process that is carried out at the cellular level which results in the formation, arrangement of constituent parts, or disassembly of cytoskeletal structures comprising actin filaments and their associated proteins [goid 30036] [pmid 9359840] [evidence TAS]; Any process that modulates the freque…	Interacting selectively with monomeric or multimeric forms of actin, including actin filaments [goid 3779] [evidence IEA]; The action of a molecule that contributes to the structural integrity of a cytoskeletal structure [goid 5200] [pmid 9230079] [evidence TAS]; Interacting selectively with any protein or protein complex (a complex of two or more proteins that may include other nonprotein molecu…	ARC16; dJ127C7.3; p16-Arc	ARC16; dJ127C7.3; p16-Arc
749.2	0	626.2	0		NM_030978.1	ARPC5L	Homo sapiens actin related protein 2/3 complex, subunit 5-like (ARPC5L), mRNA.	All of the contents of a cell excluding the plasma membrane and nucleus, but including other subcellular structures [goid 5737] [evidence IEA]; Any of the various filamentous elements that form the internal framework of cells, and typically remain after treatment of the cells with mild detergent to remove membrane constituents and soluble components of the cytoplasm. The term embraces intermediat…	Any process that modulates the frequency, rate or extent of the assembly of actin filaments by the addition of actin monomers to a filament [goid 30833] [evidence IEA]	Interacting selectively with monomeric or multimeric forms of actin, including actin filaments [goid 3779] [evidence IEA]; Interacting selectively with any protein or protein complex (a complex of two or more proteins that may include other nonprotein molecules) [goid 5515] [pmid 17353931] [evidence IPI]	MGC3038; ARC16-2	MGC3038; ARC16-2
829.6	0	894.8	0		NM_006628.4	ARPP19	Homo sapiens cAMP-regulated phosphoprotein, 19kDa (ARPP19), mRNA.	All of the contents of a cell excluding the plasma membrane and nucleus, but including other subcellular structures [goid 5737] [evidence IEA]	Any process that activates or increases the frequency, rate or extent of gluconeogenesis [goid 45722] [pmid 9653196] [evidence IDA]; Any process that activates or increases the frequency, rate or extent of the import of the hexose monosaccharide glucose into a cell or organelle [goid 46326] [pmid 9653196] [evidence NAS]	Interacting selectively with one or more specific sites on a receptor molecule, a macromolecule that undergoes combination with a hormone, neurotransmitter, drug or intracellular messenger to initiate a change in cell function [goid 5102] [pmid 9653196] [evidence IDA]; [goid 15459] [pmid 9653196] [evidence IDA]	ARPP19; ARPP16; FLJ41622; ARPP-16	ARPP19; ARPP16; FLJ41622; ARPP-16
326.8	0	213.8	0		NM_020251.2	ARRB1	Homo sapiens arrestin, beta 1 (ARRB1), transcript variant 2, mRNA.	That fraction of cells, prepared by disruptive biochemical methods, that includes the plasma and other membranes [goid 5624] [pmid 10823817] [evidence IDA]; That fraction of cells, prepared by disruptive biochemical methods, that is soluble in water [goid 5625] [pmid 9924018] [evidence TAS]; All of the contents of a cell excluding the plasma membrane and nucleus, but including other subcellular s…	The cascade of processes by which a signal interacts with a receptor, causing a change in the level or activity of a second messenger or other downstream target, and ultimately effecting a change in the functioning of the cell [goid 7165] [pmid 9924018] [evidence TAS]; The series of events required for an organism to receive a sensory stimulus, convert it to a molecular signal, and recognize and …	Stops, prevents or reduces the activity of an enzyme [goid 4857] [pmid 2163110] [evidence TAS]; Interacting selectively with any protein or protein complex (a complex of two or more proteins that may include other nonprotein molecules) [goid 5515] [pmid 17620599] [evidence IPI]; Interacting selectively with any protein or protein complex (a complex of two or more proteins that may include other n…	ARB1; ARR1	ARB1; ARR1
549.7	0	515.5	0		NM_022786.1	ARV1	Homo sapiens ARV1 homolog (S. cerevisiae) (ARV1), mRNA.	Double layer of lipid molecules that encloses all cells, and, in eukaryotes, many organelles; may be a single or double lipid bilayer; also includes associated proteins [goid 16020] [evidence IEA]; Penetrating at least one phospholipid bilayer of a membrane. May also refer to the state of being buried in the bilayer with no exposure outside the bilayer. When used to describe a protein, indicates …	The chemical reactions and pathways involving lipids, compounds soluble in an organic solvent but not, or sparingly, in an aqueous solvent. Includes fatty acids; neutral fats, other fatty-acid esters, and soaps; long-chain (fatty) alcohols and waxes; sphingoids and other long-chain bases; glycolipids, phospholipids and sphingolipids; and carotenes, polyprenols, sterols, terpenes and other isopren…
505.9	0	567.9	0		NM_018482.2	ASAP1	Homo sapiens ArfGAP with SH3 domain, ankyrin repeat and PH domain 1 (ASAP1), mRNA.				ZG14P; AMAP1; PAG2; ASAP1; PAP; CENTB4; KIAA1249	ZG14P; ASAP1; CENTB4; AMAP1; PAG2; PAP; KIAA1249
80.2	0	110	0		NM_003887.2	ASAP2	Homo sapiens ArfGAP with SH3 domain, ankyrin repeat and PH domain 2 (ASAP2), transcript variant 1, mRNA.
118.7	0	116.8	0		NM_016114.3	ASB1	Homo sapiens ankyrin repeat and SOCS box-containing 1 (ASB1), mRNA.	The living contents of a cell; the matter contained within (but not including) the plasma membrane, usually taken to exclude large vacuoles and masses of secretory or ingested material. In eukaryotes it includes the nucleus and cytoplasm [goid 5622] [pmid 11111040] [evidence IC ]; A membrane-bounded organelle of eukaryotic cells in which chromosomes are housed and replicated. In most cells, the n…	The chemical reactions and pathways resulting in the breakdown of a protein or peptide by hydrolysis of its peptide bonds, initiated by the covalent attachment of a ubiquitin moiety, or multiple ubiquitin moieties, to the protein [goid 6511] [evidence IEA]; A series of reactions within the cell that occur as a result of a single trigger reaction or compound [goid 7242] [evidence IEA]; The biologi…	Elemental activities, such as catalysis or binding, describing the actions of a gene product at the molecular level. A given gene product may exhibit one or more molecular functions [goid 3674] [evidence ND ]	MGC11165; KIAA1146; ASB-1	MGC11165; KIAA1146; ASB-1
236.8	0	200.6	0		NM_024701.2	ASB13	Homo sapiens ankyrin repeat and SOCS box-containing 13 (ASB13), mRNA.		The chemical reactions and pathways resulting in the breakdown of a protein or peptide by hydrolysis of its peptide bonds, initiated by the covalent attachment of a ubiquitin moiety, or multiple ubiquitin moieties, to the protein [goid 6511] [evidence IEA]; A series of reactions within the cell that occur as a result of a single trigger reaction or compound [goid 7242] [evidence IEA]	Interacting selectively with any protein or protein complex (a complex of two or more proteins that may include other nonprotein molecules) [goid 5515] [pmid 16169070] [evidence IPI]	FLJ13134; MGC19879	FLJ13134; MGC19879
99.4	0	92.5	0		NM_016115.3	ASB3	Homo sapiens ankyrin repeat and SOCS box-containing 3 (ASB3), transcript variant 1, mRNA.		The chemical reactions and pathways resulting in the breakdown of a protein or peptide by hydrolysis of its peptide bonds, initiated by the covalent attachment of a ubiquitin moiety, or multiple ubiquitin moieties, to the protein [goid 6511] [evidence IEA]; A series of reactions within the cell that occur as a result of a single trigger reaction or compound [goid 7242] [evidence IEA]; A series of…		MGC996; FLJ10123; ASB-3; MGC132002; FLJ10421; MGC12531	MGC996; FLJ10123; ASB-3; MGC132002; FLJ10421; MGC12531
183	0	172.9	0		NM_024095.3	ASB8	Homo sapiens ankyrin repeat and SOCS box-containing 8 (ASB8), mRNA.	A membrane-bounded organelle of eukaryotic cells in which chromosomes are housed and replicated. In most cells, the nucleus contains all of the cell's chromosomes except the organellar chromosomes, and is the site of RNA synthesis and processing. In some species, or in specialized cell types, RNA metabolism or DNA replication may be absent [goid 5634] [pmid 18029348] [evidence IDA]; All of the co…	The chemical reactions and pathways resulting in the breakdown of a protein or peptide by hydrolysis of its peptide bonds, initiated by the covalent attachment of a ubiquitin moiety, or multiple ubiquitin moieties, to the protein [goid 6511] [evidence IEA]; A series of reactions within the cell that occur as a result of a single trigger reaction or compound [goid 7242] [evidence IEA]		FLJ21255; MGC5540; PP14212	FLJ21255; MGC5540; PP14212
868.3	0	1181.1	0		NM_015947.2	ASCC1	Homo sapiens activating signal cointegrator 1 complex subunit 1 (ASCC1), mRNA.	All of the contents of a cell excluding the plasma membrane and nucleus, but including other subcellular structures [goid 5737] [evidence IEA]	Any process that modulates the frequency, rate or extent of DNA-dependent transcription [goid 6355] [evidence IEA]	Interacting selectively with an RNA molecule or a portion thereof [goid 3723] [evidence IEA]	RP11-150D20.4; CGI-18; ASC1p50	RP11-150D20.4; CGI-18; ASC1p50
738.4	0	795.1	0		NM_032204.3	ASCC2	Homo sapiens activating signal cointegrator 1 complex subunit 2 (ASCC2), mRNA.	A membrane-bounded organelle of eukaryotic cells in which chromosomes are housed and replicated. In most cells, the nucleus contains all of the cell's chromosomes except the organellar chromosomes, and is the site of RNA synthesis and processing. In some species, or in specialized cell types, RNA metabolism or DNA replication may be absent [goid 5634] [pmid 18029348] [evidence IDA]; All of the co…	The synthesis of either RNA on a template of DNA or DNA on a template of RNA [goid 6350] [evidence IEA]; Any process that modulates the frequency, rate or extent of DNA-dependent transcription [goid 6355] [evidence IEA]		ASC1p100	ASC1p100
96.9	0	80.6	0		NM_014034.1	ASF1A	Homo sapiens ASF1 anti-silencing function 1 homolog A (S. cerevisiae) (ASF1A), mRNA.	A membrane-bounded organelle of eukaryotic cells in which chromosomes are housed and replicated. In most cells, the nucleus contains all of the cell's chromosomes except the organellar chromosomes, and is the site of RNA synthesis and processing. In some species, or in specialized cell types, RNA metabolism or DNA replication may be absent [goid 5634] [pmid 10759893] [evidence NAS]; Any complex t…	The process of restoring DNA after damage. Genomes are subject to damage by chemical and physical agents in the environment (e.g. UV and ionizing radiations, chemical mutagens, fungal and bacterial toxins, etc.) and by free radicals or alkylating agents endogenously generated in metabolism. DNA is also damaged because of errors during its replication. A variety of different DNA repair pathways ha…	Interacting selectively with chromatin, the network of fibers of DNA and protein that make up the chromosomes of the eukaryotic nucleus during interphase [goid 3682] [pmid 10759893] [evidence NAS]; Interacting selectively with a histone, any of a group of water-soluble proteins found in association with the DNA of plant and animal chromosomes. They are involved in the condensation and coiling of …	DKFZP547E2110; CIA; dJ329L24.2	CIA; DKFZP547E2110; dJ329L24.2
871.6	0	715.3	0		NM_018154.2	ASF1B	Homo sapiens ASF1 anti-silencing function 1 homolog B (S. cerevisiae) (ASF1B), mRNA.	The ordered and organized complex of DNA and protein that forms the chromosome [goid 785] [evidence IEA]; A membrane-bounded organelle of eukaryotic cells in which chromosomes are housed and replicated. In most cells, the nucleus contains all of the cell's chromosomes except the organellar chromosomes, and is the site of RNA synthesis and processing. In some species, or in specialized cell types,…	The formation or destruction of chromatin structures [goid 6333] [evidence IEA]; The aggregation, arrangement and bonding together of a nucleosome, the beadlike structural units of eukaryotic chromatin composed of histones and DNA [goid 6334] [evidence IEA]; The synthesis of either RNA on a template of DNA or DNA on a template of RNA [goid 6350] [evidence IEA]; Any process that modulates the freq…	Interacting selectively with a histone, any of a group of water-soluble proteins found in association with the DNA of plant and animal chromosomes. They are involved in the condensation and coiling of chromosomes during cell division and have also been implicated in nonspecific suppression of gene activity [goid 42393] [evidence IEA]	FLJ10604; CIA-II	FLJ10604; CIA-II
457.4	0	401.8	0		NM_004674.1	ASH2L	Homo sapiens ash2 (absent, small, or homeotic)-like (Drosophila) (ASH2L), mRNA.	A membrane-bounded organelle of eukaryotic cells in which chromosomes are housed and replicated. In most cells, the nucleus contains all of the cell's chromosomes except the organellar chromosomes, and is the site of RNA synthesis and processing. In some species, or in specialized cell types, RNA metabolism or DNA replication may be absent [goid 5634] [pmid 15199122] [evidence IDA]; A multimeric …	The synthesis of either RNA on a template of DNA or DNA on a template of RNA [goid 6350] [evidence IEA]; Any process that modulates the frequency, rate or extent of DNA-dependent transcription [goid 6355] [pmid 10393421] [evidence NAS]; The synthesis of RNA from a DNA template by RNA polymerase II (Pol II), originating at a Pol II-specific promoter. Includes transcription of messenger RNA (mRNA) …	Interacting selectively with DNA (deoxyribonucleic acid) [goid 3677] [pmid 10393421] [evidence IC ]; Interacting selectively with any protein or protein complex (a complex of two or more proteins that may include other nonprotein molecules) [goid 5515] [pmid 12670868] [evidence IPI]; Interacting selectively with zinc (Zn) ions [goid 8270] [evidence IEA]; Plays a role in regulating transcription; …	ASH2; ASH2L2; ASH2L1	ASH2; ASH2L2; ASH2L1
122.9	0	118.5	0		XM_942506.1	ASMTL	PREDICTED: Homo sapiens acetylserotonin O-methyltransferase-like (ASMTL), mRNA.	The part of a cell or its extracellular environment in which a gene product is located. A gene product may be located in one or more parts of a cell and its location may be as specific as a particular macromolecular complex, that is, a stable, persistent association of macromolecules that function together [goid 5575] [evidence ND ]; All of the contents of a cell excluding the plasma membrane and…	The chemical reactions and pathways resulting in the formation of melatonin (N-acetyl-5-methoxytryptamine) [goid 30187] [pmid 9736779] [evidence TAS]	Catalysis of the reaction: S-adenosyl-L-methionine + N-acetylserotonin = S-adenosyl-L-homocysteine + melatonin (N-acetyl-5-methoxytryptamine) [goid 17096] [evidence NAS]
599	0	707	0		NM_133436.1	ASNS	Homo sapiens asparagine synthetase (ASNS), transcript variant 1, mRNA.	That fraction of cells, prepared by disruptive biochemical methods, that is soluble in water [goid 5625] [pmid 2564390] [evidence IDA]; That part of the cytoplasm that does not contain membranous or particulate subcellular components [goid 5829] [pmid 2564390] [evidence EXP]	The chemical reactions and pathways resulting in the formation of asparagine, 2-amino-3-carbamoylpropanoic acid [goid 6529] [pmid 2564390] [evidence IC ]; The chemical reactions and pathways involving glutamine, 2-amino-4-carbamoylbutanoic acid [goid 6541] [evidence IEA]; The chemical reactions and pathways, including anabolism and catabolism, by which living organisms transform chemical substanc…	Catalysis of the reaction: ATP + L-aspartate + L-glutamine = AMP + diphosphate + L-asparagine + L-glutamate [goid 4066] [pmid 2564390] [evidence IDA]; Catalysis of the reaction: ATP + L-aspartate + L-glutamine = AMP + diphosphate + L-asparagine + L-glutamate [goid 4066] [pmid 16023613] [evidence IDA]; Catalysis of the reaction: ATP + L-aspartate + L-glutamine = AMP + diphosphate + L-asparagine + …	TS11	TS11
408.5	0	453.4	0		NM_019048.1	ASNSD1	Homo sapiens asparagine synthetase domain containing 1 (ASNSD1), mRNA.		The chemical reactions and pathways resulting in the formation of asparagine, 2-amino-3-carbamoylpropanoic acid [goid 6529] [evidence IEA]; The chemical reactions and pathways involving glutamine, 2-amino-4-carbamoylbutanoic acid [goid 6541] [evidence IEA]; The chemical reactions and pathways resulting in the formation of amino acids, organic acids containing one or more amino substituents [goid …	Catalysis of the reaction: ATP + L-aspartate + L-glutamine = AMP + diphosphate + L-asparagine + L-glutamate [goid 4066] [evidence IEA]	NBLA00058; NS3TP1; FLJ20752	NBLA00058; NS3TP1; FLJ20752
635.9	0	644.8	0		NM_018136.2	ASPM	Homo sapiens asp (abnormal spindle) homolog, microcephaly associated (Drosophila) (ASPM), mRNA.	A membrane-bounded organelle of eukaryotic cells in which chromosomes are housed and replicated. In most cells, the nucleus contains all of the cell's chromosomes except the organellar chromosomes, and is the site of RNA synthesis and processing. In some species, or in specialized cell types, RNA metabolism or DNA replication may be absent [goid 5634] [evidence IEA]; All of the contents of a cell…	The progression of biochemical and morphological phases and events that occur in a cell during successive cell replication or nuclear replication events. Canonically, the cell cycle comprises the replication and segregation of genetic material followed by the division of the cell, but in endocycles or syncytial cells nuclear replication or nuclear division may not be followed by cell division [go…	Interacting selectively with calmodulin, a calcium-binding protein with many roles, both in the calcium-bound and calcium-free states [goid 5516] [evidence IEA]	ASP; FLJ10517; FLJ43117; FLJ10549; Calmbp1; MCPH5; DKFZp686N06184	ASP; FLJ10517; FLJ10549; Calmbp1; MCPH5
390.1	0	354.2	0		NM_024083.2	ASPSCR1	Homo sapiens alveolar soft part sarcoma chromosome region, candidate 1 (ASPSCR1), mRNA.	The part of a cell or its extracellular environment in which a gene product is located. A gene product may be located in one or more parts of a cell and its location may be as specific as a particular macromolecular complex, that is, a stable, persistent association of macromolecules that function together [goid 5575] [evidence ND ]; A collection of membranous structures involved in transport wit…	Any process specifically pertinent to the functioning of integrated living units: cells, tissues, organs, and organisms. A process is a collection of molecular events with a defined beginning and end [goid 8150] [evidence ND ]	Elemental activities, such as catalysis or binding, describing the actions of a gene product at the molecular level. A given gene product may exhibit one or more molecular functions [goid 3674] [evidence ND ]	ASPS; ASPCR1; TUG; ASPL; UBXD9; RCC17	ASPS; ASPCR1; TUG; ASPL; UBXD9; RCC17
229.7	0	256.1	0		NM_015338.3	ASXL1	Homo sapiens additional sex combs like 1 (Drosophila) (ASXL1), mRNA.	A membrane-bounded organelle of eukaryotic cells in which chromosomes are housed and replicated. In most cells, the nucleus contains all of the cell's chromosomes except the organellar chromosomes, and is the site of RNA synthesis and processing. In some species, or in specialized cell types, RNA metabolism or DNA replication may be absent [goid 5634] [evidence IEA]	The synthesis of either RNA on a template of DNA or DNA on a template of RNA [goid 6350] [evidence IEA]; Any process that modulates the frequency, rate or extent of DNA-dependent transcription [goid 6355] [evidence IEA]	Interacting selectively with zinc (Zn) ions [goid 8270] [evidence IEA]; Interacting selectively with any metal ion [goid 46872] [evidence IEA]	MGC71111; KIAA0978; MGC117280	MGC71111; KIAA0978; MGC117280
156.9	0	224.6	0		NM_018263.3	ASXL2	Homo sapiens additional sex combs like 2 (Drosophila) (ASXL2), mRNA.	A membrane-bounded organelle of eukaryotic cells in which chromosomes are housed and replicated. In most cells, the nucleus contains all of the cell's chromosomes except the organellar chromosomes, and is the site of RNA synthesis and processing. In some species, or in specialized cell types, RNA metabolism or DNA replication may be absent [goid 5634] [evidence IEA]	The synthesis of either RNA on a template of DNA or DNA on a template of RNA [goid 6350] [evidence IEA]; Any process that modulates the frequency, rate or extent of DNA-dependent transcription [goid 6355] [evidence IEA]	Interacting selectively with zinc (Zn) ions [goid 8270] [evidence IEA]; Interacting selectively with any metal ion [goid 46872] [evidence IEA]	KIAA1685; DKFZp686C1968; ASXH2; FLJ10898	KIAA1685; ASXH2; FLJ10898; DKFZp686C1968
256.7	0	310.9	0		NM_032810.2	ATAD1	Homo sapiens ATPase family, AAA domain containing 1 (ATAD1), mRNA.			Interacting selectively with a nucleotide, any compound consisting of a nucleoside that is esterified with (ortho)phosphate or an oligophosphate at any hydroxyl group on the ribose or deoxyribose moiety [goid 166] [evidence IEA]; Interacting selectively with ATP, adenosine 5'-triphosphate, a universally important coenzyme and enzyme regulator [goid 5524] [evidence IEA]; Catalysis of the reaction:…	AFDC1; FNP001; FLJ14600	AFDC1; FNP001; FLJ14600
293.9	0	332.5	0		NM_014109.2	ATAD2	Homo sapiens ATPase family, AAA domain containing 2 (ATAD2), mRNA.			Interacting selectively with a nucleotide, any compound consisting of a nucleoside that is esterified with (ortho)phosphate or an oligophosphate at any hydroxyl group on the ribose or deoxyribose moiety [goid 166] [evidence IEA]; Interacting selectively with ATP, adenosine 5'-triphosphate, a universally important coenzyme and enzyme regulator [goid 5524] [evidence IEA]; Catalysis of the reaction:…	MGC5254; MGC142216; DKFZp667N1320; MGC29843; PRO2000; MGC131938	DKFZp667N1320; MGC29843; MGC131938; MGC5254; MGC142216; PRO2000
537.1	0	359.4	0		NM_018188.2	ATAD3A	Homo sapiens ATPase family, AAA domain containing 3A (ATAD3A), mRNA.			Interacting selectively with a nucleotide, any compound consisting of a nucleoside that is esterified with (ortho)phosphate or an oligophosphate at any hydroxyl group on the ribose or deoxyribose moiety [goid 166] [evidence IEA]; Interacting selectively with any protein or protein complex (a complex of two or more proteins that may include other nonprotein molecules) [goid 5515] [pmid 17353931] […	FLJ10709	FLJ10709
2613.5	0	2861.7	0		NM_001675.2	ATF4	Homo sapiens activating transcription factor 4 (tax-responsive enhancer element B67) (ATF4), transcript variant 1, mRNA.	A membrane-bounded organelle of eukaryotic cells in which chromosomes are housed and replicated. In most cells, the nucleus contains all of the cell's chromosomes except the organellar chromosomes, and is the site of RNA synthesis and processing. In some species, or in specialized cell types, RNA metabolism or DNA replication may be absent [goid 5634] [evidence ISS]; All of the contents of a cell…	The formation of glucose from noncarbohydrate precursors, such as pyruvate, amino acids and glycerol [goid 6094] [evidence ISS]; The synthesis of either RNA on a template of DNA or DNA on a template of RNA [goid 6350] [evidence IEA]; Any process that modulates the frequency, rate or extent of DNA-dependent transcription [goid 6355] [evidence ISS]; The chemical reactions and pathways involving ami…	The function of binding to a specific DNA sequence in order to modulate transcription. The transcription factor may or may not also interact selectively with a protein or macromolecular complex [goid 3700] [pmid 12689582] [evidence TAS]; Functions to enable the transcription of specific, or specific sets, of genes by RNA polymerase II [goid 3704] [evidence ISS]; Any transcription regulator activi…	TXREB; TAXREB67; CREB2; CREB-2	TXREB; TAXREB67; CREB2; CREB-2
954.1	0	1202.7	0		NM_012068.2	ATF5	Homo sapiens activating transcription factor 5 (ATF5), mRNA.	A membrane-bounded organelle of eukaryotic cells in which chromosomes are housed and replicated. In most cells, the nucleus contains all of the cell's chromosomes except the organellar chromosomes, and is the site of RNA synthesis and processing. In some species, or in specialized cell types, RNA metabolism or DNA replication may be absent [goid 5634] [evidence IEA]; Any complex, distinct from RN…	The synthesis of either RNA on a template of DNA or DNA on a template of RNA [goid 6350] [evidence IEA]; Any process that modulates the frequency, rate or extent of transcription from an RNA polymerase II promoter [goid 6357] [pmid 10373550] [evidence TAS]; A process which directly inhibits any of the steps required for cell death by apoptosis [goid 6916] [evidence IEA]	The function of binding to a specific DNA sequence in order to modulate transcription. The transcription factor may or may not also interact selectively with a protein or macromolecular complex [goid 3700] [evidence IEA]; Functions to initiate or regulate RNA polymerase II transcription [goid 3702] [pmid 10373550] [evidence TAS]; The function of a transcription cofactor that represses transcripti…	ATFX; FLJ34666; HMFN0395	ATFX; FLJ34666; HMFN0395
289.3	0	297.4	0		NM_007348.2	ATF6	Homo sapiens activating transcription factor 6 (ATF6), mRNA.	A membrane-bounded organelle of eukaryotic cells in which chromosomes are housed and replicated. In most cells, the nucleus contains all of the cell's chromosomes except the organellar chromosomes, and is the site of RNA synthesis and processing. In some species, or in specialized cell types, RNA metabolism or DNA replication may be absent [goid 5634] [pmid 10564271] [evidence TAS]; The double li…	The synthesis of either RNA on a template of DNA or DNA on a template of RNA [goid 6350] [evidence IEA]; Any process that modulates the frequency, rate or extent of transcription from an RNA polymerase II promoter [goid 6357] [pmid 10564271] [evidence TAS]; The process of assisting in the covalent and noncovalent assembly of single chain polypeptides or multisubunit complexes into the correct ter…	The function of binding to a specific DNA sequence in order to modulate transcription. The transcription factor may or may not also interact selectively with a protein or macromolecular complex [goid 3700] [pmid 10564271] [evidence TAS]; The function of binding to a specific DNA sequence in order to modulate transcription. The transcription factor may or may not also interact selectively with a p…
115.1	0	113.3	0		NM_031482.3	ATG10	Homo sapiens ATG10 autophagy related 10 homolog (S. cerevisiae) (ATG10), mRNA.	The living contents of a cell; the matter contained within (but not including) the plasma membrane, usually taken to exclude large vacuoles and masses of secretory or ingested material. In eukaryotes it includes the nucleus and cytoplasm [goid 5622] [pmid 11256614] [evidence IDA]; All of the contents of a cell excluding the plasma membrane and nucleus, but including other subcellular structures […	The covalent or non-covalent attachment of lipid moieties to an amino acid in a protein [goid 6497] [evidence ISS]; The chemical reactions and pathways resulting in the breakdown of a protein or peptide by hydrolysis of its peptide bonds, initiated by the covalent attachment of a ubiquitin moiety, or multiple ubiquitin moieties, to the protein [goid 6511] [evidence IEA]; The directed movement of …	Interacting selectively with any protein or protein complex (a complex of two or more proteins that may include other nonprotein molecules) [goid 5515] [pmid 17353931] [evidence IPI]	APG10; DKFZP586I0418; APG10L; FLJ13954; pp12616	DKFZP586I0418; pp12616; APG10; APG10L; FLJ13954
469.5	0	329.9	0		NM_004707.2	ATG12	Homo sapiens ATG12 autophagy related 12 homolog (S. cerevisiae) (ATG12), mRNA.	All of the contents of a cell excluding the plasma membrane and nucleus, but including other subcellular structures [goid 5737] [evidence IEA]; Organized structure of distinctive morphology and function, bounded by a single or double lipid bilayer membrane and occurring within the cell. Includes the nucleus, mitochondria, plastids, vacuoles, and vesicles. Excludes the plasma membrane [goid 43231]…	The formation of a double membrane-bounded structure, the autophagosome, that occurs when a specialized membrane sac, called the isolation membrane, starts to enclose a portion of the cytoplasm [goid 45] [evidence ISS]; The chemical reactions and pathways resulting in the breakdown of a protein or peptide by hydrolysis of its peptide bonds, initiated by the covalent attachment of a ubiquitin moie…	Interacting selectively with any protein or protein complex (a complex of two or more proteins that may include other nonprotein molecules) [goid 5515] [pmid 11096062] [evidence IPI]; Interacting selectively with any protein or protein complex (a complex of two or more proteins that may include other nonprotein molecules) [goid 5515] [pmid 9852036] [evidence IPI]; Interacting selectively with any…	APG12L; HAPG12; APG12	HAPG12; APG12L; APG12
602.4	0	928.1	0		NM_017974.3	ATG16L1	Homo sapiens ATG16 autophagy related 16-like 1 (S. cerevisiae) (ATG16L1), transcript variant 2, mRNA.	All of the contents of a cell excluding the plasma membrane and nucleus, but including other subcellular structures [goid 5737] [evidence IEA]; A double-membrane-bounded vesicle in which endogenous cellular material is sequestered; known as autophagosome in yeast [goid 5776] [pmid 15620219] [evidence ISS]; A cellular membrane associated with the pre-autophagosomal structure [goid 34045] [evidence…	The formation of a double membrane-bounded structure, the autophagosome, that occurs when a specialized membrane sac, called the isolation membrane, starts to enclose a portion of the cytoplasm [goid 45] [pmid 15620219] [evidence NAS]; The process by which cells digest parts of their own cytoplasm; allows for both recycling of macromolecular constituents under conditions of cellular stress and re…	Interacting selectively with any protein or protein complex (a complex of two or more proteins that may include other nonprotein molecules) [goid 5515] [pmid 17353931] [evidence IPI]	ATG16L; APG16L; IBD10; WDR30; FLJ00045; FLJ10035; FLJ10828; FLJ22677	ATG16L; APG16L; IBD10; WDR30; FLJ00045; FLJ10035; FLJ10828; FLJ22677
134.6	0	182	0		NM_015104.1	ATG2A	Homo sapiens ATG2 autophagy related 2 homolog A (S. cerevisiae) (ATG2A), mRNA.				MGC117153; KIAA0404	MGC117153; KIAA0404
70.6	0	83.2	0		NM_004849.1	ATG5	Homo sapiens ATG5 autophagy related 5 homolog (S. cerevisiae) (ATG5), mRNA.	All of the contents of a cell excluding the plasma membrane and nucleus, but including other subcellular structures [goid 5737] [evidence ISS]; A double-membrane-bounded vesicle in which endogenous cellular material is sequestered; known as autophagosome in yeast [goid 5776] [pmid 15292400] [evidence IDA]; Organized structure of distinctive morphology and function, bounded by a single or double l…	The formation of a double membrane-bounded structure, the autophagosome, that occurs when a specialized membrane sac, called the isolation membrane, starts to enclose a portion of the cytoplasm [goid 45] [evidence ISS]; The process by which cells digest parts of their own cytoplasm; allows for both recycling of macromolecular constituents under conditions of cellular stress and remodeling the int…	Interacting selectively with any protein or protein complex (a complex of two or more proteins that may include other nonprotein molecules) [goid 5515] [pmid 11096062] [evidence IPI]; Interacting selectively with any protein or protein complex (a complex of two or more proteins that may include other nonprotein molecules) [goid 5515] [evidence ISS]; Interacting selectively with any protein or pro…	ASP; APG5; hAPG5; APG5L	ASP; APG5; hAPG5; APG5L
165.7	0	194.1	0		NM_006395.1	ATG7	Homo sapiens ATG7 autophagy related 7 homolog (S. cerevisiae) (ATG7), mRNA.	All of the contents of a cell excluding the plasma membrane and nucleus, but including other subcellular structures [goid 5737] [pmid 18029348] [evidence IDA]; All of the contents of a cell excluding the plasma membrane and nucleus, but including other subcellular structures [goid 5737] [pmid 10233149] [evidence TAS]	The covalent or non-covalent attachment of lipid moieties to an amino acid in a protein [goid 6497] [pmid 12890687] [evidence IDA]; The chemical reactions and pathways resulting in the breakdown of a protein or peptide by hydrolysis of its peptide bonds, initiated by the covalent attachment of a ubiquitin moiety, or multiple ubiquitin moieties, to the protein [goid 6511] [evidence IEA]; The proce…	Catalysis of a biochemical reaction at physiological temperatures. In biologically catalyzed reactions, the reactants are known as substrates, and the catalysts are naturally occurring macromolecular substances known as enzymes. Enzymes possess specific binding sites for substrates, and are usually composed wholly or largely of protein, but RNA that has catalytic activity (ribozyme) is often also…	APG7L; DKFZp434N0735; GSA7	APG7L; DKFZp434N0735; GSA7
2962.1	0	2988.7	0		NM_004044.4	ATIC	Homo sapiens 5-aminoimidazole-4-carboxamide ribonucleotide formyltransferase/IMP cyclohydrolase (ATIC), mRNA.		The chemical reactions and pathways involving nucleobases, nucleosides, nucleotides and nucleic acids [goid 6139] [pmid 8567683] [evidence TAS]; The chemical reactions and pathways resulting in the formation of a purine nucleotide, a compound consisting of nucleoside (a purine base linked to a deoxyribose or ribose sugar) esterified with a phosphate moiety at either the 3' or 5'-hydroxyl group of…	Catalysis of the reaction: IMP + H2O = 5-formamido-1-(5-phosphoribosyl)imidazole-4-carboxamide [goid 3937] [pmid 8567683] [evidence TAS]; Catalysis of the reaction: 10-formyltetrahydrofolate + 5'-phosphoribosyl-5-amino-4-imidazolecarboxamide = tetrahydrofolate + 5'-phosphoribosyl-5-formamido-4-imidazolecarboxamide [goid 4643] [pmid 8567683] [evidence TAS]; Interacting selectively with any protein…	PURH; IMPCHASE; AICARFT; AICAR	PURH; AICARFT; AICAR; IMPCHASE
90.4	0	89.6	0		NM_022374.1	ATL2	Homo sapiens atlastin GTPase 2 (ATL2), mRNA.				FLJ23293; ARL3IP2; ATL2; atlastin2	FLJ23293; ARL3IP2; ATL2; atlastin2
785.6	0	643.5	0		NM_015459.3	ATL3	Homo sapiens atlastin GTPase 3 (ATL3), mRNA.	Double layer of lipid molecules that encloses all cells, and, in eukaryotes, many organelles; may be a single or double lipid bilayer; also includes associated proteins [goid 16020] [evidence IEA]; Penetrating at least one phospholipid bilayer of a membrane. May also refer to the state of being buried in the bilayer with no exposure outside the bilayer. When used to describe a protein, indicates …		Interacting selectively with a nucleotide, any compound consisting of a nucleoside that is esterified with (ortho)phosphate or an oligophosphate at any hydroxyl group on the ribose or deoxyribose moiety [goid 166] [evidence IEA]; Catalysis of the reaction: GTP + H2O = GDP + phosphate [goid 3924] [evidence IEA]; Interacting selectively with GTP, guanosine triphosphate [goid 5525] [evidence IEA]	ATL3; DKFZp564J0863	DKFZp564J0863; ATL3
86.9	0	118	0		NM_015251.2	ATMIN	Homo sapiens ATM interactor (ATMIN), mRNA.	The living contents of a cell; the matter contained within (but not including) the plasma membrane, usually taken to exclude large vacuoles and masses of secretory or ingested material. In eukaryotes it includes the nucleus and cytoplasm [goid 5622] [evidence IEA]		Interacting selectively with zinc (Zn) ions [goid 8270] [evidence IEA]	FLJ76795; ZNF822; DKFZp779K1455; KIAA0431; ASCIZ	FLJ76795; ZNF822; DKFZp779K1455; KIAA0431; ASCIZ
1583.6	0	1358.3	0		NM_004045.3	ATOX1	Homo sapiens ATX1 antioxidant protein 1 homolog (yeast) (ATOX1), mRNA.	That part of the cytoplasm that does not contain membranous or particulate subcellular components [goid 5829] [pmid 12029094] [evidence TAS]	The directed movement of charged atoms or small charged molecules into, out of, within or between cells [goid 6811] [evidence IEA]; The directed movement of copper (Cu) ions into, out of, within or between cells [goid 6825] [pmid 15670166] [evidence TAS]; The regulation of the levels, transport, and metabolism of copper ions within a cell or between a cell and its external environment [goid 6878]…	Catalysis of the transfer of copper (Cu) ions from one side of a membrane to the other [goid 5375] [evidence IEA]; Assists in the delivery of copper ions to target proteins or compartments [goid 16531] [pmid 12029094] [evidence IDA]; Interacting selectively with any protein or protein complex (a complex of two or more proteins that may include other nonprotein molecules), in the presence of coppe…	MGC138453; MGC138455; HAH1; ATX1	MGC138453; MGC138455; HAH1; ATX1
72	0	85	0		NM_173694.3	ATP11C	Homo sapiens ATPase, class VI, type 11C (ATP11C), transcript variant 1, mRNA.	Double layer of lipid molecules that encloses all cells, and, in eukaryotes, many organelles; may be a single or double lipid bilayer; also includes associated proteins [goid 16020] [evidence IEA]; Penetrating at least one phospholipid bilayer of a membrane. May also refer to the state of being buried in the bilayer with no exposure outside the bilayer. When used to describe a protein, indicates …	The directed movement of substances (such as macromolecules, small molecules, ions) into, out of, within or between cells, or within a multicellular organism [goid 6810] [evidence IEA]; The chemical reactions and pathways, including anabolism and catabolism, by which living organisms transform chemical substances. Metabolic processes typically transform small molecules, but also include macromole…	Interacting selectively with a nucleotide, any compound consisting of a nucleoside that is esterified with (ortho)phosphate or an oligophosphate at any hydroxyl group on the ribose or deoxyribose moiety [goid 166] [evidence IEA]; Interacting selectively with magnesium (Mg) ions [goid 287] [evidence IEA]; Catalysis of the movement of phospholipids from one membrane face to the other ('flippase' ac…	ATPIQ; ATPIG	ATPIQ; ATPIG
139.7	0	98.6	0		NM_020410.1	ATP13A1	Homo sapiens ATPase type 13A1 (ATP13A1), mRNA.	Double layer of lipid molecules that encloses all cells, and, in eukaryotes, many organelles; may be a single or double lipid bilayer; also includes associated proteins [goid 16020] [evidence IEA]; Penetrating at least one phospholipid bilayer of a membrane. May also refer to the state of being buried in the bilayer with no exposure outside the bilayer. When used to describe a protein, indicates …	The directed movement of substances (such as macromolecules, small molecules, ions) into, out of, within or between cells, or within a multicellular organism [goid 6810] [evidence IEA]; The directed movement of cations, atoms or small molecules with a net positive charge, into, out of, within or between cells [goid 6812] [evidence IEA]; The chemical reactions and pathways, including anabolism and…	Interacting selectively with a nucleotide, any compound consisting of a nucleoside that is esterified with (ortho)phosphate or an oligophosphate at any hydroxyl group on the ribose or deoxyribose moiety [goid 166] [evidence IEA]; Interacting selectively with magnesium (Mg) ions [goid 287] [evidence IEA]; Interacting selectively with ATP, adenosine 5'-triphosphate, a universally important coenzyme…	FLJ41786; CGI-152; FLJ31858; FLJ90317; ATP13A; DKFZp761L1623; KIAA1825; FLJ43873	FLJ41786; CGI-152; FLJ31858; FLJ90317; ATP13A; DKFZp761L1623; KIAA1825; FLJ43873
197.8	0	137.8	0		NM_022089.1	ATP13A2	Homo sapiens ATPase type 13A2 (ATP13A2), mRNA.	Double layer of lipid molecules that encloses all cells, and, in eukaryotes, many organelles; may be a single or double lipid bilayer; also includes associated proteins [goid 16020] [evidence IEA]; Penetrating at least one phospholipid bilayer of a membrane. May also refer to the state of being buried in the bilayer with no exposure outside the bilayer. When used to describe a protein, indicates …	The directed movement of substances (such as macromolecules, small molecules, ions) into, out of, within or between cells, or within a multicellular organism [goid 6810] [evidence IEA]; The directed movement of cations, atoms or small molecules with a net positive charge, into, out of, within or between cells [goid 6812] [evidence IEA]; The chemical reactions and pathways, including anabolism and…	Interacting selectively with a nucleotide, any compound consisting of a nucleoside that is esterified with (ortho)phosphate or an oligophosphate at any hydroxyl group on the ribose or deoxyribose moiety [goid 166] [evidence IEA]; Interacting selectively with magnesium (Mg) ions [goid 287] [evidence IEA]; Interacting selectively with ATP, adenosine 5'-triphosphate, a universally important coenzyme…	KRPPD; HSA9947; PARK9; RP1-37C10.4	KRPPD; HSA9947; PARK9; RP1-37C10.4
863.7	0	1009.1	0		NM_000701.6	ATP1A1	Homo sapiens ATPase, Na+/K+ transporting, alpha 1 polypeptide (ATP1A1), transcript variant 1, mRNA.	Any of the small, heterogeneous, artifactual, vesicular particles, 50-150 nm in diameter, that are formed when some eukaryotic cells are homogenized and that sediment on centrifugation at 100000 g [goid 5792] [evidence IEA]; The region of the plasma membrane that includes the basal end and sides of the cell. Often used in reference to animal polarized epithelial membranes, where the basal membran…	Any process that modulates the extent of heart contraction, changing the force with which blood is propelled [goid 2026] [evidence IEA]; The directed movement of substances (such as macromolecules, small molecules, ions) into, out of, within or between cells, or within a multicellular organism [goid 6810] [evidence IEA]; The directed movement of cations, atoms or small molecules with a net positi…	Catalysis of the reaction: 4-nitrophenyl phosphate + H2O = 4-nitrophenol + phosphate [goid 3869] [evidence IEA]; Catalysis of the transfer of a solute or solutes from one side of a membrane to the other according to the reaction: ATP + H2O + Na+(in) + K+(out) = ADP + phosphate + Na+(out) + K+(in) [goid 5391] [evidence IEA]; Interacting selectively with any protein or protein complex (a complex of…	MGC3285; MGC51750	MGC3285; MGC51750
1383.9	0	1582.9	0		NM_001001787.1	ATP1B1	Homo sapiens ATPase, Na+/K+ transporting, beta 1 polypeptide (ATP1B1), transcript variant 2, mRNA.	The membrane surrounding a cell that separates the cell from its external environment. It consists of a phospholipid bilayer and associated proteins [goid 5886] [evidence IEA]; Sodium:potassium-exchanging ATPases are tetrameric proteins, consisting of two large alpha subunits and two smaller beta subunits. The alpha subunits bear the active site and penetrate the membrane, while the beta subunits…	The directed movement of charged atoms or small charged molecules into, out of, within or between cells [goid 6811] [evidence IEA]; The directed movement of potassium ions (K+) into, out of, within or between cells [goid 6813] [evidence IEA]; The directed movement of sodium ions (Na+) into, out of, within or between cells [goid 6814] [evidence IEA]	Catalysis of the transfer of a solute or solutes from one side of a membrane to the other according to the reaction: ATP + H2O + Na+(in) + K+(out) = ADP + phosphate + Na+(out) + K+(in) [goid 5391] [pmid 2559024] [evidence TAS]; Interacting selectively with any protein or protein complex (a complex of two or more proteins that may include other nonprotein molecules) [goid 5515] [pmid 17947299] [ev…	MGC1798; ATP1B	MGC1798; ATP1B
1091.7	0	1446.1	0		NM_170665.2	ATP2A2	Homo sapiens ATPase, Ca++ transporting, cardiac muscle, slow twitch 2 (ATP2A2), transcript variant 1, mRNA.	Double layer of lipid molecules that encloses all cells, and, in eukaryotes, many organelles; may be a single or double lipid bilayer; also includes associated proteins [goid 16020] [evidence IEA]; Penetrating at least one phospholipid bilayer of a membrane. May also refer to the state of being buried in the bilayer with no exposure outside the bilayer. When used to describe a protein, indicates …	The directed movement of substances (such as macromolecules, small molecules, ions) into, out of, within or between cells, or within a multicellular organism [goid 6810] [evidence IEA]; The directed movement of cations, atoms or small molecules with a net positive charge, into, out of, within or between cells [goid 6812] [evidence IEA]; The directed movement of calcium (Ca) ions into, out of, wit…	Interacting selectively with a nucleotide, any compound consisting of a nucleoside that is esterified with (ortho)phosphate or an oligophosphate at any hydroxyl group on the ribose or deoxyribose moiety [goid 166] [evidence IEA]; Catalysis of the transfer of a solute or solutes from one side of a membrane to the other according to the reaction: ATP + H2O + Ca2+(cis) = ADP + phosphate + Ca2+(trans…	DAR; ATP2B; MGC45367; DD; SERCA2	DAR; ATP2B; MGC45367; DD; SERCA2
54.2	0	108.7	0		NM_014382.2	ATP2C1	Homo sapiens ATPase, Ca++ transporting, type 2C, member 1 (ATP2C1), transcript variant 1, mRNA.	The lipid bilayer surrounding any of the compartments of the Golgi apparatus [goid 139] [pmid 12804581] [evidence IDA]; A compound membranous cytoplasmic organelle of eukaryotic cells, consisting of flattened, ribosome-free vesicles arranged in a more or less regular stack. The Golgi apparatus differs from the endoplasmic reticulum in often having slightly thicker membranes, appearing in sections…	The directed movement of cations, atoms or small molecules with a net positive charge, into, out of, within or between cells [goid 6812] [evidence IEA]; The directed movement of calcium (Ca) ions into, out of, within or between cells [goid 6816] [pmid 12707275] [evidence IDA]; The directed movement of calcium (Ca) ions into, out of, within or between cells [goid 6816] [pmid 16192278] [evidence ID…	Interacting selectively with a nucleotide, any compound consisting of a nucleoside that is esterified with (ortho)phosphate or an oligophosphate at any hydroxyl group on the ribose or deoxyribose moiety [goid 166] [evidence IEA]; Interacting selectively with magnesium (Mg) ions [goid 287] [evidence IEA]; Mediates the transfer of a signal from the outside to the inside of a cell by means other tha…	SPCA1; PMR1; HHD; hSPCA1; ATP2C1A; KIAA1347; BCPM	SPCA1; PMR1; HHD; hSPCA1; ATP2C1A; KIAA1347; BCPM
6582.1	0	7836.6	0		NM_001001937.1	ATP5A1	Homo sapiens ATP synthase, H+ transporting, mitochondrial F1 complex, alpha subunit 1, cardiac muscle (ATP5A1), nuclear gene encoding mitochondrial protein, transcript variant 2, mRNA.	A semiautonomous, self replicating organelle that occurs in varying numbers, shapes, and sizes in the cytoplasm of virtually all eukaryotic cells. It is notably the site of tissue respiration [goid 5739] [pmid 1830491] [evidence TAS]; A proton-transporting ATP synthase complex found in the mitochondrial membrane [goid 5753] [pmid 12110673] [evidence IDA]; The gel-like material, with considerable …	Any process that stops, prevents, or reduces the rate or extent of endothelial cell proliferation [goid 1937] [pmid 10077593] [evidence IMP]; The directed movement of charged atoms or small charged molecules into, out of, within or between cells [goid 6811] [evidence IEA]; The transport of protons across a membrane to generate an electrochemical gradient (proton-motive force) that powers ATP synt…	Interacting selectively with a nucleotide, any compound consisting of a nucleoside that is esterified with (ortho)phosphate or an oligophosphate at any hydroxyl group on the ribose or deoxyribose moiety [goid 166] [evidence IEA]; Enables the directed movement of substances (such as macromolecules, small molecules, ions) into, out of, within or between cells [goid 5215] [pmid 1830491] [evidence NA…	ORM; ATP5A; ATPM; OMR; hATP1; ATP5AL2	ORM; ATP5A; ATPM; OMR; hATP1; ATP5AL2
11933	0	12627.8	0		NM_001686.3	ATP5B	Homo sapiens ATP synthase, H+ transporting, mitochondrial F1 complex, beta polypeptide (ATP5B), nuclear gene encoding mitochondrial protein, mRNA.	A semiautonomous, self replicating organelle that occurs in varying numbers, shapes, and sizes in the cytoplasm of virtually all eukaryotic cells. It is notably the site of tissue respiration [goid 5739] [pmid 2870059] [evidence IDA]; A proton-transporting ATP synthase complex found in the mitochondrial membrane [goid 5753] [pmid 12110673] [evidence IDA]; A proton-transporting ATP synthase comple…	Blood vessel formation when new vessels emerge from the proliferation of pre-existing blood vessels [goid 1525] [pmid 17510399] [evidence IMP]; The chemical reactions and pathways resulting in the formation of precursor metabolites, substances from which energy is derived, and any process involved in the liberation of energy from these substances [goid 6091] [pmid 2870059] [evidence NAS]; The dir…	Interacting selectively with a nucleotide, any compound consisting of a nucleoside that is esterified with (ortho)phosphate or an oligophosphate at any hydroxyl group on the ribose or deoxyribose moiety [goid 166] [evidence IEA]; Enables the directed movement of substances (such as macromolecules, small molecules, ions) into, out of, within or between cells [goid 5215] [pmid 2870059] [evidence NA…	ATPMB; MGC5231; ATPSB	ATPMB; ATPSB; MGC5231
3239.6	0	3143.8	0		NM_005174.2	ATP5C1	Homo sapiens ATP synthase, H+ transporting, mitochondrial F1 complex, gamma polypeptide 1 (ATP5C1), nuclear gene encoding mitochondrial protein, transcript variant 2, mRNA.	The catalytic sector of the mitochondrial hydrogen-transporting ATP synthase; it comprises the catalytic core and central stalk, and is peripherally associated with the mitochondrial inner membrane when the entire ATP synthase is assembled [goid 275] [pmid 8227057] [evidence NAS]; A semiautonomous, self replicating organelle that occurs in varying numbers, shapes, and sizes in the cytoplasm of vi…	The directed movement of charged atoms or small charged molecules into, out of, within or between cells [goid 6811] [evidence IEA]; The transport of protons across a membrane to generate an electrochemical gradient (proton-motive force) that powers ATP synthesis [goid 15986] [evidence IEA]; The directed movement of protons (hydrogen ions) into, out of, within or between cells [goid 15992] [eviden…	Catalysis of the reaction: ATP + H2O = ADP + phosphate. May or may not be coupled to another reaction [goid 16887] [pmid 12110673] [evidence IDA]; Catalysis of the reaction: ATP + H2O = ADP + phosphate. May or may not be coupled to another reaction [goid 16887] [pmid 8227057] [evidence NAS]; Interacting selectively with any metal ion [goid 46872] [evidence IEA]; Catalysis of the transfer of a sol…	ATP5CL1; ATP5C	ATP5CL1; ATP5C
1254.1	0	1168.3	0		NM_001687.4	ATP5D	Homo sapiens ATP synthase, H+ transporting, mitochondrial F1 complex, delta subunit (ATP5D), nuclear gene encoding mitochondrial protein, transcript variant 1, mRNA.	The catalytic sector of the mitochondrial hydrogen-transporting ATP synthase; it comprises the catalytic core and central stalk, and is peripherally associated with the mitochondrial inner membrane when the entire ATP synthase is assembled [goid 275] [pmid 12539966] [evidence NAS]; A semiautonomous, self replicating organelle that occurs in varying numbers, shapes, and sizes in the cytoplasm of v…	The chemical reactions and pathways resulting in the breakdown of ATP, adenosine 5'-triphosphate, a universally important coenzyme and enzyme regulator [goid 6200] [pmid 12539966] [evidence NAS]; The directed movement of charged atoms or small charged molecules into, out of, within or between cells [goid 6811] [evidence IEA]; The directed movement of protons (hydrogen ions) into, out of, within o…	Enables the directed movement of substances (such as macromolecules, small molecules, ions) into, out of, within or between cells [goid 5215] [pmid 1531933] [evidence NAS]; Interacting selectively with ATP, adenosine 5'-triphosphate, a universally important coenzyme and enzyme regulator [goid 5524] [pmid 12539966] [evidence NAS]; Catalysis of the reaction: ATP + H2O = ADP + phosphate. May or may …
3546.6	0	3335.9	0		NM_001001977.1	ATP5E	Homo sapiens ATP synthase, H+ transporting, mitochondrial F1 complex, epsilon subunit (ATP5E), nuclear gene encoding mitochondrial protein, mRNA.	A semiautonomous, self replicating organelle that occurs in varying numbers, shapes, and sizes in the cytoplasm of virtually all eukaryotic cells. It is notably the site of tissue respiration [goid 5739] [evidence IEA]; A proton-transporting ATP synthase complex found in the mitochondrial membrane [goid 5753] [pmid 12110673] [evidence IDA]; The gel-like material, with considerable fine structure,…	The directed movement of charged atoms or small charged molecules into, out of, within or between cells [goid 6811] [evidence IEA]; The transport of protons across a membrane to generate an electrochemical gradient (proton-motive force) that powers ATP synthesis [goid 15986] [evidence IEA]; The directed movement of protons (hydrogen ions) into, out of, within or between cells [goid 15992] [eviden…	Catalysis of the hydrolysis of various bonds, e.g. C-O, C-N, C-C, phosphoric anhydride bonds, etc. Hydrolase is the systematic name for any enzyme of EC class 3 [goid 16787] [evidence IEA]; Catalysis of the reaction: ATP + H2O = ADP + phosphate. May or may not be coupled to another reaction [goid 16887] [pmid 12110673] [evidence IDA]; Interacting selectively with any metal ion [goid 46872] [evide…	MGC104243; ATPE	MGC104243; ATPE
13151.2	0	11929	0		NR_002162.1	ATP5EP2	Homo sapiens ATP synthase, H+ transporting, mitochondrial F1 complex, epsilon subunit pseudogene 2 (ATP5EP2), transcript variant 6, non-coding RNA.	A semiautonomous, self replicating organelle that occurs in varying numbers, shapes, and sizes in the cytoplasm of virtually all eukaryotic cells. It is notably the site of tissue respiration [goid 5739] [evidence IEA]; The inner, i.e. lumen-facing, lipid bilayer of the mitochondrial envelope. It is highly folded to form cristae [goid 5743] [evidence IEA]; Double layer of lipid molecules that enc…	The directed movement of charged atoms or small charged molecules into, out of, within or between cells [goid 6811] [evidence IEA]; The transport of protons across a membrane to generate an electrochemical gradient (proton-motive force) that powers ATP synthesis [goid 15986] [evidence IEA]; The directed movement of protons (hydrogen ions) into, out of, within or between cells [goid 15992] [eviden…	Catalysis of the hydrolysis of various bonds, e.g. C-O, C-N, C-C, phosphoric anhydride bonds, etc. Hydrolase is the systematic name for any enzyme of EC class 3 [goid 16787] [evidence IEA]; Interacting selectively with any metal ion [goid 46872] [evidence IEA]; Catalysis of the transfer of a solute or solutes from one side of a membrane to the other according to the reaction: ADP + phosphate = AT…
3820.4	0	3544.5	0		NM_001688.3	ATP5F1	Homo sapiens ATP synthase, H+ transporting, mitochondrial F0 complex, subunit B1 (ATP5F1), nuclear gene encoding mitochondrial protein, mRNA.	A semiautonomous, self replicating organelle that occurs in varying numbers, shapes, and sizes in the cytoplasm of virtually all eukaryotic cells. It is notably the site of tissue respiration [goid 5739] [evidence IEA]; The inner, i.e. lumen-facing, lipid bilayer of the mitochondrial envelope. It is highly folded to form cristae [goid 5743] [evidence IEA]; A large protein complex that catalyzes t…	The transport of protons across a membrane to generate an electrochemical gradient (proton-motive force) that powers ATP synthesis [goid 15986] [evidence IEA]; The directed movement of charged atoms or small charged molecules into, out of, within or between cells [goid 6811] [evidence IEA]; The transport of protons across a membrane to generate an electrochemical gradient (proton-motive force) th…	Catalysis of the transfer of a solute or solutes from one side of a membrane to the other according to the reaction: ADP + phosphate = ATP + H2O, coupled with transport of H+ down a concentration gradient, by a rotational mechanism [goid 46933] [evidence IEA]; Catalysis of the transfer of a solute or solutes from one side of a membrane to the other according to the reaction: ATP + H2O + H+(in) = …	PIG47; MGC24431	MGC24431
1142.2	0	919.3	0		NM_001002027.1	ATP5G1	Homo sapiens ATP synthase, H+ transporting, mitochondrial F0 complex, subunit C1 (subunit 9) (ATP5G1), nuclear gene encoding mitochondrial protein, transcript variant 2, mRNA.	A semiautonomous, self replicating organelle that occurs in varying numbers, shapes, and sizes in the cytoplasm of virtually all eukaryotic cells. It is notably the site of tissue respiration [goid 5739] [evidence IEA]; A proton-transporting ATP synthase complex found in the mitochondrial membrane [goid 5753] [pmid 8328972] [evidence TAS]; Double layer of lipid molecules that encloses all cells, …	The directed movement of charged atoms or small charged molecules into, out of, within or between cells [goid 6811] [evidence IEA]; The transport of protons across a membrane to generate an electrochemical gradient (proton-motive force) that powers ATP synthesis [goid 15986] [evidence IEA]; The directed movement of protons (hydrogen ions) into, out of, within or between cells [goid 15992] [eviden…	Enables the directed movement of substances (such as macromolecules, small molecules, ions) into, out of, within or between cells [goid 5215] [pmid 8328972] [evidence NAS]; Interacting selectively with a lipid [goid 8289] [evidence IEA]; Catalysis of the transfer of a solute or solutes from one side of a membrane to the other according to the reaction: ADP + phosphate = ATP + H2O, coupled with tr…	ATP5G; ATP5A	ATP5G; ATP5A
7434.2	0	7228.4	0		NM_001003785.1	ATP5H	Homo sapiens ATP synthase, H+ transporting, mitochondrial F0 complex, subunit d (ATP5H), nuclear gene encoding mitochondrial protein, transcript variant 2, mRNA.	A large protein complex that catalyzes the synthesis or hydrolysis of ATP by a rotational mechanism, coupled to the transport of protons across a membrane. The complex comprises a membrane sector (F0, V0, or A0) that carries out proton transport and a cytoplasmic compartment sector (F1, V1, or A1) that catalyzes ATP synthesis or hydrolysis. Two major types have been characterized: V-type ATPases …	The transport of protons across a membrane to generate an electrochemical gradient (proton-motive force) that powers ATP synthesis [goid 15986] [evidence IEA]; The directed movement of charged atoms or small charged molecules into, out of, within or between cells [goid 6811] [evidence IEA]; The transport of protons across a membrane to generate an electrochemical gradient (proton-motive force) th…	Catalysis of the transfer of a solute or solutes from one side of a membrane to the other according to the reaction: ADP + phosphate = ATP + H2O, coupled with transport of H+ down a concentration gradient, by a rotational mechanism [goid 46933] [evidence IEA]; Catalysis of the transfer of a solute or solutes from one side of a membrane to the other according to the reaction: ATP + H2O + H+(in) = …	ATPQ; ATP5JD	ATP5JD; ATPQ
2902.7	0	2678.2	0		NM_001003703.1	ATP5J	Homo sapiens ATP synthase, H+ transporting, mitochondrial F0 complex, subunit F6 (ATP5J), nuclear gene encoding mitochondrial protein, transcript variant 1, mRNA.	A semiautonomous, self replicating organelle that occurs in varying numbers, shapes, and sizes in the cytoplasm of virtually all eukaryotic cells. It is notably the site of tissue respiration [goid 5739] [evidence IEA]; The inner, i.e. lumen-facing, lipid bilayer of the mitochondrial envelope. It is highly folded to form cristae [goid 5743] [evidence IEA]; A large protein complex that catalyzes t…	The transport of protons across a membrane to generate an electrochemical gradient (proton-motive force) that powers ATP synthesis [goid 15986] [evidence IEA]; The directed movement of charged atoms or small charged molecules into, out of, within or between cells [goid 6811] [evidence IEA]; The transport of protons across a membrane to generate an electrochemical gradient (proton-motive force) th…	Catalysis of the transfer of a solute or solutes from one side of a membrane to the other according to the reaction: ADP + phosphate = ATP + H2O, coupled with transport of H+ down a concentration gradient, by a rotational mechanism [goid 46933] [evidence IEA]; Catalysis of the transfer of a solute or solutes from one side of a membrane to the other according to the reaction: ATP + H2O + H+(in) = …	ATP5A; CF6; F6; ATPM; ATP5	ATP5A; CF6; F6; ATPM; ATP5
4342.3	0	3991.8	0		NM_001003714.1	ATP5J2	Homo sapiens ATP synthase, H+ transporting, mitochondrial F0 complex, subunit F2 (ATP5J2), nuclear gene encoding mitochondrial protein, transcript variant 3, mRNA.	A semiautonomous, self replicating organelle that occurs in varying numbers, shapes, and sizes in the cytoplasm of virtually all eukaryotic cells. It is notably the site of tissue respiration [goid 5739] [evidence IEA]; A proton-transporting ATP synthase complex found in the mitochondrial membrane [goid 5753] [pmid 11959398] [evidence NAS]; A proton-transporting ATP synthase complex found in the …	The chemical reactions and pathways resulting in the formation of ATP, adenosine 5'-triphosphate, a universally important coenzyme and enzyme regulator [goid 6754] [evidence IEA]; The directed movement of charged atoms or small charged molecules into, out of, within or between cells [goid 6811] [evidence IEA]; The directed movement of protons (hydrogen ions) into, out of, within or between cells …	Catalysis of the transfer of hydrogen ions from one side of a membrane to the other [goid 15078] [evidence IEA]; Catalysis of the reaction: ATP + H2O = ADP + phosphate. May or may not be coupled to another reaction [goid 16887] [pmid 12110673] [evidence IDA]; Interacting selectively with any metal ion [goid 46872] [evidence IEA]	ATP5JL	ATP5JL
6123.3	0	5387.6	0		NM_006476.4	ATP5L	Homo sapiens ATP synthase, H+ transporting, mitochondrial F0 complex, subunit G (ATP5L), nuclear gene encoding mitochondrial protein, mRNA.	A semiautonomous, self replicating organelle that occurs in varying numbers, shapes, and sizes in the cytoplasm of virtually all eukaryotic cells. It is notably the site of tissue respiration [goid 5739] [evidence IEA]; A proton-transporting ATP synthase complex found in the mitochondrial membrane [goid 5753] [pmid 12110673] [evidence IDA]; Double layer of lipid molecules that encloses all cells,…	The directed movement of charged atoms or small charged molecules into, out of, within or between cells [goid 6811] [evidence IEA]; The transport of protons across a membrane to generate an electrochemical gradient (proton-motive force) that powers ATP synthesis [goid 15986] [evidence IEA]; The directed movement of protons (hydrogen ions) into, out of, within or between cells [goid 15992] [eviden…	Interacting selectively with any protein or protein complex (a complex of two or more proteins that may include other nonprotein molecules) [goid 5515] [pmid 17353931] [evidence IPI]; Catalysis of the transfer of hydrogen ions from one side of a membrane to the other [goid 15078] [evidence IEA]; Catalysis of the reaction: ATP + H2O = ADP + phosphate. May or may not be coupled to another reaction …	ATP5JG	ATP5JG
3877.3	0	3856.4	0		NM_001697.2	ATP5O	Homo sapiens ATP synthase, H+ transporting, mitochondrial F1 complex, O subunit (ATP5O), nuclear gene encoding mitochondrial protein, mRNA.	A semiautonomous, self replicating organelle that occurs in varying numbers, shapes, and sizes in the cytoplasm of virtually all eukaryotic cells. It is notably the site of tissue respiration [goid 5739] [pmid 17851741] [evidence IDA]; A semiautonomous, self replicating organelle that occurs in varying numbers, shapes, and sizes in the cytoplasm of virtually all eukaryotic cells. It is notably th…	The chemical reactions and pathways resulting in the breakdown of ATP, adenosine 5'-triphosphate, a universally important coenzyme and enzyme regulator [goid 6200] [pmid 12110673] [evidence IDA]; The directed movement of charged atoms or small charged molecules into, out of, within or between cells [goid 6811] [evidence IEA]; The directed movement of protons (hydrogen ions) into, out of, within o…	Enables the directed movement of substances (such as macromolecules, small molecules, ions) into, out of, within or between cells [goid 5215] [pmid 7490082] [evidence NAS]; Interacting selectively with a drug, any naturally occurring or synthetic substance, other than a nutrient, that, when administered or applied to an organism, affects the structure or functioning of the organism; in particular…	OSCP; ATPO	OSCP; ATPO
128.4	0	100.2	0		NM_015684.2	ATP5S	Homo sapiens ATP synthase, H+ transporting, mitochondrial F0 complex, subunit s (factor B) (ATP5S), nuclear gene encoding mitochondrial protein, transcript variant 3, mRNA.	A semiautonomous, self replicating organelle that occurs in varying numbers, shapes, and sizes in the cytoplasm of virtually all eukaryotic cells. It is notably the site of tissue respiration [goid 5739] [evidence IEA]; The inner, i.e. lumen-facing, lipid bilayer of the mitochondrial envelope. It is highly folded to form cristae [goid 5743] [evidence IEA]; Double layer of lipid molecules that enc…	The directed movement of charged atoms or small charged molecules into, out of, within or between cells [goid 6811] [evidence IEA]; The directed movement of protons (hydrogen ions) into, out of, within or between cells [goid 15992] [pmid 6143319] [evidence NAS]	Catalysis of the transfer of hydrogen ions from one side of a membrane to the other [goid 15078] [pmid 6143319] [evidence NAS]	ATPW; HSU79253	ATPW; HSU79253
938.9	0	1063.2	0		NM_018035.1	ATP5SL	Homo sapiens ATP5S-like (ATP5SL), mRNA.				FLJ10241	FLJ10241
2650.3	0	3481.5	0		NM_001183.3	ATP6AP1	Homo sapiens ATPase, H+ transporting, lysosomal accessory protein 1 (ATP6AP1), mRNA.	Penetrating at least one phospholipid bilayer of a membrane. May also refer to the state of being buried in the bilayer with no exposure outside the bilayer. When used to describe a protein, indicates that all or part of the peptide sequence is embedded in the membrane [goid 16021] [evidence IEA]; A large protein complex that catalyzes the synthesis or hydrolysis of ATP by a rotational mechanism,…	The transport of protons across a membrane to generate an electrochemical gradient (proton-motive force) that powers ATP synthesis [goid 15986] [evidence IEA]; The transport of protons across a membrane to generate an electrochemical gradient (proton-motive force) that powers ATP synthesis [goid 15986] [evidence IEA]; The directed movement of charged atoms or small charged molecules into, out of,…	Catalysis of the transfer of a solute or solutes from one side of a membrane to the other according to the reaction: ADP + phosphate = ATP + H2O, coupled with transport of H+ down a concentration gradient, by a rotational mechanism [goid 46933] [evidence IEA]; Catalysis of the transfer of a solute or solutes from one side of a membrane to the other according to the reaction: ATP + H2O + H+(in) = …	XAP-3; CF2; 16A; ATP6IP1; ATP6S1; Ac45; MGC129781; XAP3; VATPS1	XAP-3; 16A; ATP6IP1; CF2; ORF; ATP6S1; Ac45; MGC129781; XAP3; VATPS1
2223	0	2655.2	0		NM_005765.2	ATP6AP2	Homo sapiens ATPase, H+ transporting, lysosomal accessory protein 2 (ATP6AP2), mRNA.	The side of the plasma membrane that is opposite to the side that faces the cytoplasm [goid 9897] [pmid 12045255] [evidence IDA]; The side of the plasma membrane that is opposite to the side that faces the cytoplasm [goid 9897] [pmid 15746149] [evidence IDA]; Double layer of lipid molecules that encloses all cells, and, in eukaryotes, many organelles; may be a single or double lipid bilayer; also…	The process leading to the attainment of the full functional capacity of angiotensin by conversion of renin substrate into mature angiotensin in the blood [goid 2003] [pmid 15746149] [evidence IDA]; The process leading to the attainment of the full functional capacity of angiotensin by conversion of renin substrate into mature angiotensin in the blood [goid 2003] [pmid 12045255] [evidence IDA]; A…	Combining with an extracellular or intracellular messenger to initiate a change in cell activity [goid 4872] [evidence IEA]; Interacting selectively with any protein or protein complex (a complex of two or more proteins that may include other nonprotein molecules) [goid 5515] [pmid 12045255] [evidence IPI]	ELDF10; APT6M8-9; MGC99577; XMRE; M8-9; ATP6IP2; MSTP009; MRXE; HT028; ATP6M8-9	M8-9; ELDF10; APT6M8-9; MGC99577; XMRE; ATP6IP2; MSTP009; MRXE; HT028; ATP6M8-9
1005.4	0	1295.9	0		NM_005177.2	ATP6V0A1	Homo sapiens ATPase, H+ transporting, lysosomal V0 subunit a1 (ATP6V0A1), transcript variant 3, mRNA.	Double layer of lipid molecules that encloses all cells, and, in eukaryotes, many organelles; may be a single or double lipid bilayer; also includes associated proteins [goid 16020] [evidence IEA]; Penetrating at least one phospholipid bilayer of a membrane. May also refer to the state of being buried in the bilayer with no exposure outside the bilayer. When used to describe a protein, indicates …	The directed movement of charged atoms or small charged molecules into, out of, within or between cells [goid 6811] [evidence IEA]; The directed movement of protons (hydrogen ions) into, out of, within or between cells [goid 15992] [evidence IEA]	Interacting selectively with any protein or protein complex (a complex of two or more proteins that may include other nonprotein molecules) [goid 5515] [pmid 12649290] [evidence IPI]; Catalysis of the transfer of hydrogen ions from one side of a membrane to the other [goid 15078] [evidence IEA]	ATP6N1; VPP1; DKFZp781J1951; Stv1; a1; ATP6N1A; Vph1	ATP6N1; DKFZp781J1951; VPP1; Stv1; a1; ATP6N1A; Vph1
135.9	0	174.5	0		NM_012463.2	ATP6V0A2	Homo sapiens ATPase, H+ transporting, lysosomal V0 subunit a2 (ATP6V0A2), mRNA.	A structure in the head of a spermatozoon that contains acid hydrolases, and is concerned with the breakdown of the outer membrane of the ovum during fertilization. It lies just beneath the plasma membrane and is derived from the lysosome [goid 1669] [evidence IEA]; A membrane-bounded organelle that carries materials newly ingested by endocytosis. It passes many of the materials to lysosomes for …	The directed movement of charged atoms or small charged molecules into, out of, within or between cells [goid 6811] [evidence IEA]; Any immune system process that functions in the calibrated response of an organism to a potential internal or invasive threat [goid 6955] [pmid 2247090] [evidence TAS]; The directed movement of protons (hydrogen ions) into, out of, within or between cells [goid 15992…	Interacting selectively with any protein or protein complex (a complex of two or more proteins that may include other nonprotein molecules) [goid 5515] [pmid 16415858] [evidence IPI]; Catalysis of the transfer of hydrogen ions from one side of a membrane to the other [goid 15078] [evidence IEA]; Interacting selectively with any protein or protein complex (a complex of two or more proteins that ma…	TJ6M; ATP6a2; TJ6; a2; Stv1; ATP6N1D; Vph1; TJ6s; J6B7	TJ6M; ATP6a2; TJ6; a2; Stv1; TJ6s; ATP6N1D; Vph1; J6B7
1664.9	0	1631.6	0		NM_004047.2	ATP6V0B	Homo sapiens ATPase, H+ transporting, lysosomal 21kDa, V0 subunit b (ATP6V0B), transcript variant 1, mRNA.	A closed structure, found only in eukaryotic cells, that is completely surrounded by unit membrane and contains liquid material. Cells contain one or several vacuoles, that may have different functions from each other. Vacuoles have a diverse array of functions. They can act as a storage organelle for nutrients or waste products, as a degradative compartment, as a cost-effective way of increasing…	The chemical reactions and pathways resulting in the formation of ATP, adenosine 5'-triphosphate, a universally important coenzyme and enzyme regulator [goid 6754] [evidence IEA]; The directed movement of charged atoms or small charged molecules into, out of, within or between cells [goid 6811] [evidence IEA]; The directed movement of protons (hydrogen ions) into, out of, within or between cells …	Enables the directed movement of substances (such as macromolecules, small molecules, ions) into, out of, within or between cells [goid 5215] [pmid 9653649] [evidence TAS]; Interacting selectively with ATP, adenosine 5'-triphosphate, a universally important coenzyme and enzyme regulator [goid 5524] [evidence IEA]; Catalysis of the hydrolysis of various bonds, e.g. C-O, C-N, C-C, phosphoric anhydr…	HATPL; ATP6F; VMA16	HATPL; ATP6F; VMA16
466	0	481.7	0		NM_004691.3	ATP6V0D1	Homo sapiens ATPase, H+ transporting, lysosomal 38kDa, V0 subunit d1 (ATP6V0D1), mRNA.	A large protein complex that catalyzes the synthesis or hydrolysis of ATP by a rotational mechanism, coupled to the transport of protons across a membrane. The complex comprises a membrane sector (F0, V0, or A0) that carries out proton transport and a cytoplasmic compartment sector (F1, V1, or A1) that catalyzes ATP synthesis or hydrolysis. Two major types have been characterized: V-type ATPases …	The directed movement of charged atoms or small charged molecules into, out of, within or between cells [goid 6811] [evidence IEA]; The directed movement of protons (hydrogen ions) into, out of, within or between cells [goid 15992] [pmid 11118322] [evidence NAS]	Catalysis of the transfer of a solute or solutes from one side of a membrane to the other according to the reaction: ATP + H2O + H+(in) = ADP + phosphate + H+(out); by a phosphorylative mechanism [goid 8553] [evidence IEA]; Catalysis of the hydrolysis of various bonds, e.g. C-O, C-N, C-C, phosphoric anhydride bonds, etc. Hydrolase is the systematic name for any enzyme of EC class 3 [goid 16787] […	VPATPD; ATP6DV; VMA6; P39; ATP6D; VATX	Vma6; VPATPD; ATP6DV; P39; ATP6D; VATX
1942.4	0	1646	0		NM_003945.3	ATP6V0E1	Homo sapiens ATPase, H+ transporting, lysosomal 9kDa, V0 subunit e1 (ATP6V0E1), mRNA.	That fraction of cells, prepared by disruptive biochemical methods, that includes the plasma and other membranes [goid 5624] [pmid 9556572] [evidence TAS]; Double layer of lipid molecules that encloses all cells, and, in eukaryotes, many organelles; may be a single or double lipid bilayer; also includes associated proteins [goid 16020] [evidence IEA]; Penetrating at least one phospholipid bilayer…	The directed movement of charged atoms or small charged molecules into, out of, within or between cells [goid 6811] [evidence IEA]; The transport of protons against an electrochemical gradient, using energy from ATP hydrolysis [goid 15991] [evidence IEA]; The directed movement of protons (hydrogen ions) into, out of, within or between cells [goid 15992] [pmid 9556572] [evidence TAS]	Enables the directed movement of substances (such as macromolecules, small molecules, ions) into, out of, within or between cells [goid 5215] [pmid 9556572] [evidence NAS]; Interacting selectively with ATP, adenosine 5'-triphosphate, a universally important coenzyme and enzyme regulator [goid 5524] [evidence IEA]; Catalysis of the hydrolysis of various bonds, e.g. C-O, C-N, C-C, phosphoric anhydr…	Vma21p; ATP6V0E; Vma21; ATP6H; M9.2	Vma21p; ATP6V0E; Vma21; ATP6H; M9.2
2009.1	0	1940.4	0		NM_145230.1	ATP6V0E2	Homo sapiens ATPase, H+ transporting V0 subunit e2 (ATP6V0E2), transcript variant 1, mRNA.	Double layer of lipid molecules that encloses all cells, and, in eukaryotes, many organelles; may be a single or double lipid bilayer; also includes associated proteins [goid 16020] [evidence IEA]; Penetrating at least one phospholipid bilayer of a membrane. May also refer to the state of being buried in the bilayer with no exposure outside the bilayer. When used to describe a protein, indicates …	The directed movement of charged atoms or small charged molecules into, out of, within or between cells [goid 6811] [evidence IEA]; The transport of protons against an electrochemical gradient, using energy from ATP hydrolysis [goid 15991] [evidence IEA]; The directed movement of protons (hydrogen ions) into, out of, within or between cells [goid 15992] [evidence IEA]	Interacting selectively with ATP, adenosine 5'-triphosphate, a universally important coenzyme and enzyme regulator [goid 5524] [evidence IEA]; Catalysis of the hydrolysis of various bonds, e.g. C-O, C-N, C-C, phosphoric anhydride bonds, etc. Hydrolase is the systematic name for any enzyme of EC class 3 [goid 16787] [evidence IEA]; Catalysis of the reaction: ATP + H2O = ADP + phosphate to directly…	ATP6V0E2L; C7orf32	C7orf32
1536.3	0	1919.9	0		NM_001690.2	ATP6V1A	Homo sapiens ATPase, H+ transporting, lysosomal 70kDa, V1 subunit A (ATP6V1A), mRNA.	A semiautonomous, self replicating organelle that occurs in varying numbers, shapes, and sizes in the cytoplasm of virtually all eukaryotic cells. It is notably the site of tissue respiration [goid 5739] [evidence IEA]; Penetrating at least one phospholipid bilayer of a plasma membrane. May also refer to the state of being buried in the bilayer with no exposure outside the bilayer [goid 5887] [pm…	The chemical reactions and pathways resulting in the formation of ATP, adenosine 5'-triphosphate, a universally important coenzyme and enzyme regulator [goid 6754] [evidence IEA]; The directed movement of charged atoms or small charged molecules into, out of, within or between cells [goid 6811] [evidence IEA]; The directed movement of protons (hydrogen ions) into, out of, within or between cells …	Interacting selectively with a nucleotide, any compound consisting of a nucleoside that is esterified with (ortho)phosphate or an oligophosphate at any hydroxyl group on the ribose or deoxyribose moiety [goid 166] [evidence IEA]; Interacting selectively with ATP, adenosine 5'-triphosphate, a universally important coenzyme and enzyme regulator [goid 5524] [evidence IEA]; Catalysis of the hydrolysi…	VA68; Vma1; HO68; ATP6V1A1; VPP2; ATP6A1	VA68; Vma1; HO68; ATP6V1A1; VPP2; ATP6A1
79.8	0	133.5	0		NM_001692.2	ATP6V1B1	Homo sapiens ATPase, H+ transporting, lysosomal 56/58kDa, V1 subunit B1 (ATP6V1B1), mRNA.	That fraction of cells, prepared by disruptive biochemical methods, that includes the plasma and other membranes [goid 5624] [evidence IEA]; All of the contents of a cell excluding the plasma membrane and nucleus, but including other subcellular structures [goid 5737] [evidence IEA]; A collection of membranous structures involved in transport within the cell. The main components of the endomembra…	The formation of bone or of a bony substance, or the conversion of fibrous tissue or of cartilage into bone or a bony substance [goid 1503] [pmid 16433694] [evidence IMP]; The chemical reactions and pathways resulting in the formation of ATP, adenosine 5'-triphosphate, a universally important coenzyme and enzyme regulator [goid 6754] [evidence IEA]; The directed movement of charged atoms or small…	Catalysis of the transfer of a solute or solutes from one side of a membrane to the other according to the reaction: ATP + H2O + H+(in) = ADP + phosphate + H+(out); by a phosphorylative mechanism [goid 8553] [evidence IEA]; Catalysis of the hydrolysis of various bonds, e.g. C-O, C-N, C-C, phosphoric anhydride bonds, etc. Hydrolase is the systematic name for any enzyme of EC class 3 [goid 16787] […	VATB; VPP3; ATP6B1; MGC32642; RTA1B; VMA2	VATB; VPP3; Vma2; ATP6B1; MGC32642; RTA1B
675.3	0	869	0		NM_001693.2	ATP6V1B2	Homo sapiens ATPase, H+ transporting, lysosomal 56/58kDa, V1 subunit B2 (ATP6V1B2), mRNA.	All of the contents of a cell excluding the plasma membrane and nucleus, but including other subcellular structures [goid 5737] [evidence IEA]; A collection of membranous structures involved in transport within the cell. The main components of the endomembrane system are endoplasmic reticulum, Golgi bodies, vesicles, cell membrane and nuclear envelope. Members of the endomembrane system pass mate…	The chemical reactions and pathways resulting in the formation of ATP, adenosine 5'-triphosphate, a universally important coenzyme and enzyme regulator [goid 6754] [evidence IEA]; The directed movement of charged atoms or small charged molecules into, out of, within or between cells [goid 6811] [evidence IEA]; The transport of protons against an electrochemical gradient, using energy from a sourc…	Catalysis of the transfer of a solute or solutes from one side of a membrane to the other according to the reaction: ATP + H2O + H+(in) = ADP + phosphate + H+(out); by a phosphorylative mechanism [goid 8553] [evidence IEA]; Catalysis of the hydrolysis of various bonds, e.g. C-O, C-N, C-C, phosphoric anhydride bonds, etc. Hydrolase is the systematic name for any enzyme of EC class 3 [goid 16787] […	VATB; VPP3; ATP6B2; ATP6B1B2; Vma2; HO57	VATB; VPP3; ATP6B2; ATP6B1B2; Vma2; HO57
1042.7	0	1112.4	0		NM_015994.2	ATP6V1D	Homo sapiens ATPase, H+ transporting, lysosomal 34kDa, V1 subunit D (ATP6V1D), mRNA.	A large protein complex that catalyzes the synthesis or hydrolysis of ATP by a rotational mechanism, coupled to the transport of protons across a membrane. The complex comprises a membrane sector (F0, V0, or A0) that carries out proton transport and a cytoplasmic compartment sector (F1, V1, or A1) that catalyzes ATP synthesis or hydrolysis. Two major types have been characterized: V-type ATPases …	The directed movement of charged atoms or small charged molecules into, out of, within or between cells [goid 6811] [evidence IEA]; The directed movement of protons (hydrogen ions) into, out of, within or between cells [goid 15992] [evidence IEA]	Catalysis of the hydrolysis of various bonds, e.g. C-O, C-N, C-C, phosphoric anhydride bonds, etc. Hydrolase is the systematic name for any enzyme of EC class 3 [goid 16787] [evidence IEA]; Catalysis of the reaction: ATP + H2O = ADP + phosphate to directly drive the active transport of a substance across a membrane [goid 42626] [evidence IEA]; Catalysis of the transfer of a solute or solutes from…	ATP6M; VATD; VMA8	ATP6M; VATD; VMA8
1817.5	0	1695.6	0		NM_001039367.1	ATP6V1E1	Homo sapiens ATPase, H+ transporting, lysosomal 31kDa, V1 subunit E1 (ATP6V1E1), transcript variant 3, mRNA.	A large protein complex that catalyzes the synthesis or hydrolysis of ATP by a rotational mechanism, coupled to the transport of protons across a membrane. The complex comprises a membrane sector (F0, V0, or A0) that carries out proton transport and a cytoplasmic compartment sector (F1, V1, or A1) that catalyzes ATP synthesis or hydrolysis. Two major types have been characterized: V-type ATPases …	The directed movement of charged atoms or small charged molecules into, out of, within or between cells [goid 6811] [evidence IEA]; The transport of protons against an electrochemical gradient, using energy from ATP hydrolysis [goid 15991] [evidence IEA]; The directed movement of protons (hydrogen ions) into, out of, within or between cells [goid 15992] [pmid 8250920] [evidence TAS]	Catalysis of the transfer of a solute or solutes from one side of a membrane to the other according to the reaction: ATP + H2O + H+(in) = ADP + phosphate + H+(out), by a rotational mechanism [goid 46961] [evidence IEA]; Catalysis of the transfer of a solute or solutes from one side of a membrane to the other according to the reaction: ATP + H2O + H+(in) = ADP + phosphate + H+(out), by a rotationa…	ATP6E2; ATP6E; P31; ATP6V1E; Vma4	ATP6E2; ATP6E; P31; ATP6V1E; Vma4
71.7	0	65.4	0		NM_080653.3	ATP6V1E2	Homo sapiens ATPase, H+ transporting, lysosomal 31kDa, V1 subunit E2 (ATP6V1E2), mRNA.	A structure in the head of a spermatozoon that contains acid hydrolases, and is concerned with the breakdown of the outer membrane of the ovum during fertilization. It lies just beneath the plasma membrane and is derived from the lysosome [goid 1669] [evidence IEA]; A large protein complex that catalyzes the synthesis or hydrolysis of ATP by a rotational mechanism, coupled to the transport of pro…	The directed movement of charged atoms or small charged molecules into, out of, within or between cells [goid 6811] [evidence IEA]; The transport of protons against an electrochemical gradient, using energy from ATP hydrolysis [goid 15991] [evidence IEA]; The directed movement of protons (hydrogen ions) into, out of, within or between cells [goid 15992] [evidence IEA]	Catalysis of the transfer of a solute or solutes from one side of a membrane to the other according to the reaction: ATP + H2O + H+(in) = ADP + phosphate + H+(out); by a phosphorylative mechanism [goid 8553] [evidence IEA]; Catalysis of the hydrolysis of various bonds, e.g. C-O, C-N, C-C, phosphoric anhydride bonds, etc. Hydrolase is the systematic name for any enzyme of EC class 3 [goid 16787] […	ATP6EL2; ATP6E1; ATP6V1EL2; MGC9341; VMA4	ATP6EL2; ATP6E1; ATP6V1EL2; MGC9341; VMA4
3932.1	0	3306.2	0		NM_004231.2	ATP6V1F	Homo sapiens ATPase, H+ transporting, lysosomal 14kDa, V1 subunit F (ATP6V1F), mRNA.	That fraction of cells, prepared by disruptive biochemical methods, that includes the plasma and other membranes [goid 5624] [pmid 8621738] [evidence TAS]; A large protein complex that catalyzes the synthesis or hydrolysis of ATP by a rotational mechanism, coupled to the transport of protons across a membrane. The complex comprises a membrane sector (F0, V0, or A0) that carries out proton transpo…	The directed movement of charged atoms or small charged molecules into, out of, within or between cells [goid 6811] [evidence IEA]; The directed movement of protons (hydrogen ions) into, out of, within or between cells [goid 15992] [pmid 8581736] [evidence TAS]; The chemical reactions and pathways involving ATP, adenosine triphosphate, a universally important coenzyme and enzyme regulator [goid 4…	Catalysis of the hydrolysis of various bonds, e.g. C-O, C-N, C-C, phosphoric anhydride bonds, etc. Hydrolase is the systematic name for any enzyme of EC class 3 [goid 16787] [evidence IEA]; Catalysis of the transfer of a solute or solutes from one side of a membrane to the other according to the reaction: ADP + phosphate = ATP + H2O, coupled with transport of H+ down a concentration gradient, by …	Vma7; MGC126038; ATP6S14; MGC126037; MGC117321; VATF	Vma7; MGC126038; ATP6S14; MGC126037; MGC117321; VATF
1696.9	0	1560.7	0		NM_004888.2	ATP6V1G1	Homo sapiens ATPase, H+ transporting, lysosomal 13kDa, V1 subunit G1 (ATP6V1G1), mRNA.				Vma10; ATP6J; ATP6GL; ATP6G1; DKFZp547P234; ATP6G	Vma10; ATP6J; ATP6GL; ATP6G1; DKFZp547P234
367.4	0	400.4	0		NM_022745.2	ATPAF1	Homo sapiens ATP synthase mitochondrial F1 complex assembly factor 1 (ATPAF1), nuclear gene encoding mitochondrial protein, transcript variant 1, mRNA.	A semiautonomous, self replicating organelle that occurs in varying numbers, shapes, and sizes in the cytoplasm of virtually all eukaryotic cells. It is notably the site of tissue respiration [goid 5739] [evidence IEA]; A semiautonomous, self replicating organelle that occurs in varying numbers, shapes, and sizes in the cytoplasm of virtually all eukaryotic cells. It is notably the site of tissue…	The aggregation, arrangement and bonding together of a set of components to form a protein complex [goid 6461] [evidence IEA]; The aggregation, arrangement and bonding together of a set of components to form a protein complex [goid 6461] [evidence IEA]		FLJ22351; ATP11p; MGC88060; ATP11	FLJ22351; ATP11p; ATP11
468.2	0	507.1	0		NM_018066.2	ATPBD1B	Homo sapiens ATP binding domain 1 family, member B (ATPBD1B), mRNA.			Interacting selectively with a nucleotide, any compound consisting of a nucleoside that is esterified with (ortho)phosphate or an oligophosphate at any hydroxyl group on the ribose or deoxyribose moiety [goid 166] [evidence IEA]; Interacting selectively with a nucleotide, any compound consisting of a nucleoside that is esterified with (ortho)phosphate or an oligophosphate at any hydroxyl group on…	FLJ10349	FLJ10349
708.5	0	772.9	0		NM_016311.3	ATPIF1	Homo sapiens ATPase inhibitory factor 1 (ATPIF1), nuclear gene encoding mitochondrial protein, transcript variant 3, mRNA.	A semiautonomous, self replicating organelle that occurs in varying numbers, shapes, and sizes in the cytoplasm of virtually all eukaryotic cells. It is notably the site of tissue respiration [goid 5739] [pmid 12110673] [evidence IDA]; A semiautonomous, self replicating organelle that occurs in varying numbers, shapes, and sizes in the cytoplasm of virtually all eukaryotic cells. It is notably th…	Blood vessel formation when new vessels emerge from the proliferation of pre-existing blood vessels [goid 1525] [pmid 15528193] [evidence TAS]; Any process that stops, prevents, or reduces the rate or extent of endothelial cell proliferation [goid 1937] [pmid 15528193] [evidence IDA]; The chemical reactions and pathways resulting in the formation of precursor metabolites, substances from which en…	Interacting selectively with calmodulin, a calcium-binding protein with many roles, both in the calcium-bound and calcium-free states [goid 5516] [evidence ISS]; Stops, prevents or reduces the activity of any enzyme that catalyzes the hydrolysis of ATP to ADP and orthophosphate [goid 42030] [pmid 15528193] [evidence IDA]; Stops, prevents or reduces the activity of any enzyme that catalyzes the hy…	ATPIP; MGC1167; IP; ATPI; MGC8898	ATPIP; ATPI; MGC8898; MGC1167; IP
143.9	0	116.7	0		NM_032166.2	ATRIP	Homo sapiens ATR interacting protein (ATRIP), transcript variant 2, mRNA.	A membrane-bounded organelle of eukaryotic cells in which chromosomes are housed and replicated. In most cells, the nucleus contains all of the cell's chromosomes except the organellar chromosomes, and is the site of RNA synthesis and processing. In some species, or in specialized cell types, RNA metabolism or DNA replication may be absent [goid 5634] [evidence IEA]; That part of the nuclear cont…	A signal transduction pathway, induced by DNA damage, that blocks cell cycle progression (in G1, G2 or metaphase) or slows the rate at which S phase proceeds [goid 77] [pmid 14657349] [evidence TAS]; The process whereby new strands of DNA are synthesized. The template for replication can either be an existing DNA molecule or RNA [goid 6260] [pmid 12791985] [evidence EXP]; The process of restoring…	Catalysis of the reaction: ATP + a protein serine/threonine = ADP + protein serine/threonine phosphate [goid 4674] [pmid 15707391] [evidence EXP]; Interacting selectively with any protein or protein complex (a complex of two or more proteins that may include other nonprotein molecules) [goid 5515] [pmid 14657349] [evidence IPI]	MGC20625; ATRIP; DKFZp762J2115; DRN3; FLJ12343; MGC21482; DKFZp434J0310; MGC26740; AGS1	MGC20625; ATRIP; DKFZp762J2115; DRN3; FLJ12343; MGC21482; DKFZp434J0310; MGC26740; AGS1
1610.2	0	1944.2	0		NM_002973.2	ATXN2	Homo sapiens ataxin 2 (ATXN2), mRNA.	All of the contents of a cell excluding the plasma membrane and nucleus, but including other subcellular structures [goid 5737] [pmid 17392519] [evidence IDA]; All of the contents of a cell excluding the plasma membrane and nucleus, but including other subcellular structures [goid 5737] [pmid 10814712] [evidence IDA]; A compound membranous cytoplasmic organelle of eukaryotic cells, consisting of …	Any process that modulates the frequency, rate or extent of the chemical reactions and pathways resulting in the formation of proteins by the translation of mRNA [goid 6417] [pmid 16835262] [evidence NAS]; The specific activation or halting of processes within a cell so that its vital functions markedly cease, rather than simply deteriorating gradually over time, which culminates in cell death [g…	Interacting selectively with an RNA molecule or a portion thereof [goid 3723] [pmid 10814712] [evidence NAS]; Interacting selectively with a protein C-terminus, the end of any peptide chain at which the 1-carboxy function of a constituent amino acid is not attached in peptide linkage to another amino-acid residue [goid 8022] [pmid 15663938] [evidence IPI]	FLJ46772; ATX2; TNRC13; SCA2	FLJ46772; ATX2; TNRC13; SCA2
396.8	0	593	0		Hs.512651	ATXN7L3	Homo sapiens ataxin 7-like 3 (ATXN7L3), transcript variant 2, mRNA.				DKFZp761G2113
186.7	0	168.8	0		NM_001698.1	AUH	Homo sapiens AU RNA binding protein/enoyl-Coenzyme A hydratase (AUH), nuclear gene encoding mitochondrial protein, mRNA.	A semiautonomous, self replicating organelle that occurs in varying numbers, shapes, and sizes in the cytoplasm of virtually all eukaryotic cells. It is notably the site of tissue respiration [goid 5739] [evidence ISS]	The chemical reactions and pathways resulting in the breakdown of mRNA, messenger RNA, which is responsible for carrying the coded genetic 'message', transcribed from DNA, to sites of protein assembly at the ribosomes [goid 6402] [pmid 7892223] [evidence IDA]; The chemical reactions and pathways, including anabolism and catabolism, by which living organisms transform chemical substances. Metaboli…	Interacting selectively with an RNA molecule or a portion thereof [goid 3723] [evidence IEA]; Interacting selectively with the 3' untranslated region of an mRNA molecule [goid 3730] [pmid 7892223] [evidence IDA]; Catalysis of the reaction: (3S)-3-hydroxyacyl-CoA = trans-2(or 3)-enoyl-CoA + H2O [goid 4300] [pmid 7892223] [evidence IDA]; Catalysis of the reaction: (S)-3-hydroxy-3-methylglutaryl-CoA…
2112.9	0	2083	0		NM_198434.1	AURKA	Homo sapiens aurora kinase A (AURKA), transcript variant 5, mRNA.	A membrane-bounded organelle of eukaryotic cells in which chromosomes are housed and replicated. In most cells, the nucleus contains all of the cell's chromosomes except the organellar chromosomes, and is the site of RNA synthesis and processing. In some species, or in specialized cell types, RNA metabolism or DNA replication may be absent [goid 5634] [pmid 9153231] [evidence TAS]; A structure co…	Progression through the phases of the mitotic cell cycle, the most common eukaryotic cell cycle, which canonically comprises four successive phases called G1, S, G2, and M and includes replication of the genome and the subsequent segregation of chromosomes into daughter cells. In some variant cell cycles nuclear replication or nuclear division may not be followed by cell division, or G1 and G2 ph…	Interacting selectively with a nucleotide, any compound consisting of a nucleoside that is esterified with (ortho)phosphate or an oligophosphate at any hydroxyl group on the ribose or deoxyribose moiety [goid 166] [evidence IEA]; Catalysis of the reaction: ATP + a protein serine/threonine = ADP + protein serine/threonine phosphate [goid 4674] [evidence IEA]; Interacting selectively with any prote…	STK15; STK7; AURA; AIK; BTAK; AURORA2; ARK1; MGC34538; STK6	STK15; STK7; AURA; AIK; BTAK; AURORA2; ARK1; MGC34538; STK6
5272.3	0	4509.5	0		NM_017900.1	AURKAIP1	Homo sapiens aurora kinase A interacting protein 1 (AURKAIP1), mRNA.	A membrane-bounded organelle of eukaryotic cells in which chromosomes are housed and replicated. In most cells, the nucleus contains all of the cell's chromosomes except the organellar chromosomes, and is the site of RNA synthesis and processing. In some species, or in specialized cell types, RNA metabolism or DNA replication may be absent [goid 5634] [pmid 12244051] [evidence IDA]	Any process that stops, prevents or reduces the rate or extent of mitosis. Mitosis is the division of the eukaryotic cell nucleus to produce two daughter nuclei that, usually, contain the identical chromosome complement to their mother [goid 45839] [pmid 12244051] [evidence NAS]; Any process that activates or increases the frequency, rate or extent of the hydrolysis of a peptide bond or bonds wit…	Interacting selectively with any protein or protein complex (a complex of two or more proteins that may include other nonprotein molecules) [goid 5515] [pmid 12244051] [evidence IPI]	AIP; AKIP; FLJ20608	AIP; AKIP; FLJ20608
627.4	0	455.3	0		NM_004217.1	AURKB	Homo sapiens aurora kinase B (AURKB), mRNA.	The region of a chromosome that includes the centromere and associated proteins. In monocentric chromosomes, this region corresponds to a single area of the chromosome, whereas in holocentric chromosomes, it is evenly distributed along the chromosome [goid 775] [evidence IEA]; A membrane-bounded organelle of eukaryotic cells in which chromosomes are housed and replicated. In most cells, the nucle…	The process of introducing a phosphate group on to a protein [goid 6468] [evidence IEA]; The progression of biochemical and morphological phases and events that occur in a cell during successive cell replication or nuclear replication events. Canonically, the cell cycle comprises the replication and segregation of genetic material followed by the division of the cell, but in endocycles or syncyti…	Interacting selectively with a nucleotide, any compound consisting of a nucleoside that is esterified with (ortho)phosphate or an oligophosphate at any hydroxyl group on the ribose or deoxyribose moiety [goid 166] [evidence IEA]; Interacting selectively with magnesium (Mg) ions [goid 287] [evidence IEA]; Interacting selectively with any nucleic acid [goid 3676] [evidence IEA]; Catalysis of the re…	ARK2; STK5; AurB; IPL1; AIM1; AIK2; STK12; AIM-1	ARK2; STK5; AurB; IPL1; AIM1; AIK2; STK12; AIM-1
95.3	0	106.2	0		NM_020371.2	AVEN	Homo sapiens apoptosis, caspase activation inhibitor (AVEN), mRNA.	The living contents of a cell; the matter contained within (but not including) the plasma membrane, usually taken to exclude large vacuoles and masses of secretory or ingested material. In eukaryotes it includes the nucleus and cytoplasm [goid 5622] [pmid 10949025] [evidence IDA]; That fraction of cells, prepared by disruptive biochemical methods, that includes the plasma and other membranes [goi…	A form of programmed cell death induced by external or internal signals that trigger the activity of proteolytic caspases, whose actions dismantle the cell and result in cell death. Apoptosis begins internally with condensation and subsequent fragmentation of the cell nucleus (blebbing) while the plasma membrane remains intact. Other characteristics of apoptosis include DNA fragmentation and the …	Interacting selectively with any protein or protein complex (a complex of two or more proteins that may include other nonprotein molecules) [goid 5515] [pmid 10949025] [evidence IPI]	PDCD12	PDCD12
60.2	0	74.4	0		NM_015060.1	AVL9	Homo sapiens AVL9 homolog (S. cerevisiase) (AVL9), mRNA.				AVL9	AVL9
2309.1	0	1569.2	0		NM_021732.1	AVPI1	Homo sapiens arginine vasopressin-induced 1 (AVPI1), mRNA.		The initiation of the activity of the inactive enzyme MAP kinase by phosphorylation by a MAPKK [goid 187] [evidence IEA]; The progression of biochemical and morphological phases and events that occur in a cell during successive cell replication or nuclear replication events. Canonically, the cell cycle comprises the replication and segregation of genetic material followed by the division of the c…		VIP32; PP5395; VIT32; RP11-548K23.7	VIP32; PP5395; VIT32; RP11-548K23.7
312.2	0	117.2	0		NM_001699.3	AXL	Homo sapiens AXL receptor tyrosine kinase (AXL), transcript variant 1, mRNA.	Penetrating at least one phospholipid bilayer of a plasma membrane. May also refer to the state of being buried in the bilayer with no exposure outside the bilayer [goid 5887] [pmid 1656220] [evidence TAS]; Double layer of lipid molecules that encloses all cells, and, in eukaryotes, many organelles; may be a single or double lipid bilayer; also includes associated proteins [goid 16020] [evidence …	The process of introducing a phosphate group on to a protein [goid 6468] [evidence IEA]; The cascade of processes by which a signal interacts with a receptor, causing a change in the level or activity of a second messenger or other downstream target, and ultimately effecting a change in the functioning of the cell [goid 7165] [pmid 1656220] [evidence TAS]	Interacting selectively with a nucleotide, any compound consisting of a nucleoside that is esterified with (ortho)phosphate or an oligophosphate at any hydroxyl group on the ribose or deoxyribose moiety [goid 166] [evidence IEA]; Catalysis of the reaction: ATP + a protein-L-tyrosine = ADP + a protein-L-tyrosine phosphate, to initiate a change in cell activity [goid 4714] [pmid 1656220] [evidence …	UFO	UFO
144.1	0	200.1	0		NM_033027.2	AXUD1	Homo sapiens AXIN1 up-regulated 1 (AXUD1), mRNA.	The part of a cell or its extracellular environment in which a gene product is located. A gene product may be located in one or more parts of a cell and its location may be as specific as a particular macromolecular complex, that is, a stable, persistent association of macromolecules that function together [goid 5575] [evidence ND ]; A membrane-bounded organelle of eukaryotic cells in which chrom…	The synthesis of either RNA on a template of DNA or DNA on a template of RNA [goid 6350] [evidence IEA]; Any process that modulates the frequency, rate or extent of DNA-dependent transcription [goid 6355] [evidence IEA]; A form of programmed cell death induced by external or internal signals that trigger the activity of proteolytic caspases, whose actions dismantle the cell and result in cell dea…	Elemental activities, such as catalysis or binding, describing the actions of a gene product at the molecular level. A given gene product may exhibit one or more molecular functions [goid 3674] [evidence ND ]; The function of binding to a specific DNA sequence in order to modulate transcription. The transcription factor may or may not also interact selectively with a protein or macromolecular com…	FAM130B; TAIP-3; DKFZp566F164; URAX1	FAM130B; TAIP-3; DKFZp566F164; URAX1
317.9	0	219.2	0		XR_001434.1	AYP1P1	PREDICTED: Homo sapiens AYP1 pseudogene 1 (AYP1p1), misc RNA.
375.1	0	470.5	0		NM_015878.4	AZIN1	Homo sapiens antizyme inhibitor 1 (AZIN1), transcript variant 1, mRNA.		The chemical reactions and pathways resulting in the formation of polyamines, any organic compound containing two or more amino groups [goid 6596] [evidence IEA]	Catalysis of a biochemical reaction at physiological temperatures. In biologically catalyzed reactions, the reactants are known as substrates, and the catalysts are naturally occurring macromolecular substances known as enzymes. Enzymes possess specific binding sites for substrates, and are usually composed wholly or largely of protein, but RNA that has catalytic activity (ribozyme) is often also…	ODC1L; OAZIN; OAZI; MGC3832; MGC691	ODC1L; OAZIN; OAZI; MGC3832; MGC691
3193.4	0	3349.2	0		NM_004048.2	B2M	Homo sapiens beta-2-microglobulin (B2M), mRNA.	The space external to the outermost structure of a cell. For cells without external protective or external encapsulating structures this refers to space outside of the plasma membrane. This term covers the host cell environment outside an intracellular parasite [goid 5576] [evidence IEA]; A transmembrane protein complex composed of a MHC class I alpha chain and an invariant beta2-microglobin chai…	The process by which an antigen-presenting cell expresses a peptide antigen on its cell surface in association with an MHC class I protein complex. Class I here refers to classical class I molecules [goid 2474] [evidence IEA]; Any immune system process that functions in the calibrated response of an organism to a potential internal or invasive threat [goid 6955] [evidence IEA]; The process by whi…	Interacting selectively with any protein or protein complex (a complex of two or more proteins that may include other nonprotein molecules) [goid 5515] [pmid 12118248] [evidence IPI]
241.8	0	241.7	0		NM_080605.2	B3GALT6	Homo sapiens UDP-Gal:betaGal beta 1,3-galactosyltransferase polypeptide 6 (B3GALT6), mRNA.	A compound membranous cytoplasmic organelle of eukaryotic cells, consisting of flattened, ribosome-free vesicles arranged in a more or less regular stack. The Golgi apparatus differs from the endoplasmic reticulum in often having slightly thicker membranes, appearing in sections as a characteristic shallow semicircle so that the convex side (cis or entry face) abuts the endoplasmic reticulum, sec…	The chemical reactions and pathways resulting in the formation of glycosaminoglycans, any of a group of polysaccharides that contain amino sugars [goid 6024] [pmid 11551958] [evidence IMP]; The addition of a sugar unit to a protein amino acid, e.g. the addition of glycan chains to proteins [goid 6486] [evidence IEA]	Catalysis of the reaction: UDP-galactose + N-acetylglucosamine = galactose-beta-1,3-N-acetylglucosamine + UDP [goid 8499] [evidence IEA]; Catalysis of the transfer of a glycosyl group from one compound (donor) to another (acceptor) [goid 16757] [evidence IEA]; Interacting selectively with manganese (Mn) ions [goid 30145] [evidence IEA]; Catalysis of the reaction: 4-beta-D-galactosyl-O-beta-D-xylo…	beta3GalT6	beta3GalT6
76.7	0	83.8	0		NM_012200.2	B3GAT3	Homo sapiens beta-1,3-glucuronyltransferase 3 (glucuronosyltransferase I) (B3GAT3), mRNA.	The lipid bilayer surrounding any of the compartments of the Golgi apparatus [goid 139] [evidence NAS]; A compound membranous cytoplasmic organelle of eukaryotic cells, consisting of flattened, ribosome-free vesicles arranged in a more or less regular stack. The Golgi apparatus differs from the endoplasmic reticulum in often having slightly thicker membranes, appearing in sections as a characteri…	The chemical reactions and pathways resulting in the formation of glycosaminoglycans, any of a group of polysaccharides that contain amino sugars [goid 6024] [pmid 10842173] [evidence NAS]	Catalysis of the reaction: UDP-glucuronate + 3-beta-D-galactosyl-4-beta-D-galactosyl-O-beta-D-xylosylprotein = UDP + 3-beta-D-glucuronosyl-3-beta-D-galactosyl-4-beta-D-galactosyl-O-beta-D-xylosylprotein [goid 15018] [pmid 10842173] [evidence NAS]; Catalysis of the transfer of a group, e.g. a methyl group, glycosyl group, acyl group, phosphorus-containing, or other groups, from one compound (gener…	GLCATI; GlcAT-I	GLCATI; GlcAT-I
406.7	0	388.5	0		NM_006876.2	B3GNT1	Homo sapiens UDP-GlcNAc:betaGal beta-1,3-N-acetylglucosaminyltransferase 1 (B3GNT1), mRNA.	The lipid bilayer surrounding any of the compartments of the Golgi apparatus [goid 139] [evidence IEA]; A compound membranous cytoplasmic organelle of eukaryotic cells, consisting of flattened, ribosome-free vesicles arranged in a more or less regular stack. The Golgi apparatus differs from the endoplasmic reticulum in often having slightly thicker membranes, appearing in sections as a characteri…	The chemical reactions and pathways resulting in the formation of poly-N-acetyllactosamine, a carbohydrate composed of N-acetyllactosamine repeats (Gal-beta-1,4-GlcNAc-beta-1,3)n [goid 30311] [pmid 98070745] [evidence NAS]	Catalysis of the reaction: UDP-N-acetyl-D-glucosamine + beta-D-galactosyl-1,4-N-acetyl-D-glucosaminyl-R = UDP + N-acetyl-beta-D-glucosaminyl-1,3-beta-D-galactosyl-1,4-N-acetyl-D-glucosaminyl-R [goid 8532] [pmid 98070745] [evidence NAS]; Catalysis of the transfer of a glycosyl group from one compound (donor) to another (acceptor) [goid 16757] [evidence IEA]	B3GN-T1; iGNT; B3GNT6; iGAT; BETA3GNTI	B3GN-T1; iGNT; iGAT; B3GNT6; BETA3GNTI
[truncated: 10,424 more rows]

## Sheet: gene_up_p<0.02
WSR1_A	WSR5_I	LogFC		SEARCH_KEY	ILMN_GENE	DEFINITION	ONTOLOGY_COMPONENT	ONTOLOGY_PROCESS	ONTOLOGY_FUNCTION	SYNONYMS	OBSOLETE_PROBE_ID
[truncated: 187 more rows]

## Sheet: gene_down_p<0.02
WSR1_A	WSR5_I	LogFC		SEARCH_KEY	ILMN_GENE	DEFINITION	ONTOLOGY_COMPONENT	ONTOLOGY_PROCESS	ONTOLOGY_FUNCTION	SYNONYMS	OBSOLETE_PROBE_ID
[truncated: 158 more rows]

## Sheet: REACTOME_up
NAME	SIZE	ES	NES	NOM p-val	FDR q-val	FWER p-val	RANK AT MAX	LEADING EDGE
REACTOME_REGULATION_OF_CHOLESTEROL_BIOSYNTHESIS_BY_SREBP_SREBF	48	0.74387	2.75152	0	0	0	2197	tags=63%, list=18%, signal=76%
REACTOME_ACTIVATION_OF_GENE_EXPRESSION_BY_SREBF_SREBP	35	0.764176	2.59274	0	0	0	1490	tags=57%, list=12%, signal=65%
[truncated: 981 more rows]

## Sheet: HALLMARK_up
NAME	SIZE	ES	NES	NOM p-val	FDR q-val	FWER p-val	RANK AT MAX	LEADING EDGE
[truncated: 37 more rows]

[truncated: 6 more sheets: WIKIPATHWAYS_up, KEGG_up, REACTOME_down, HALLMARK_down, WIKIPATHWAYS_down, KEGG_down]
